# Supplementary material for: Design of a New 1D Halbach Magnet Array with Good Sinusoidal Magnetic Field by Analyzing the Curved Surface
Source: Sensors (Basel). 2021 Apr 4;21(7):2522. doi: 10.3390/s21072522 (PMC8038479; doi:10.3390/s21072522)
Supplement: Supplementary file 1 [file sensors-21-02522-s001.zip]

Archive with 23 entries (22 files):
- data/
- data/A01_optimize_p10.m
- data/A02_optimResult_fit.m
- data/A03_Verification_with_FEM.m
- data/A04_01DifferentLengthsofPermanentMagnet.m
- data/A04_021Height_mh5.m
- data/A04_022Height_mh15.m
- data/A05_EffectontheMass.m
- data/A06_effectonairgap.m
- data/bxFEM.fld
- data/bxmh15.fld
- data/bxmh5.fld
- data/bzFEM.fld
- data/bzmh15.fld
- data/bzmh5.fld
- data/createFit.m
- data/figure01.m
- data/func_p10.m
- data/z01.mat
- data/z02.mat
- data/z03.mat
- data/z04.mat
- data/z05.mat
