# Supplementary material for: Design of a New 1D Halbach Magnet Array with Good Sinusoidal Magnetic Field by Analyzing the Curved Surface
Source: Sensors (Basel). 2021 Apr 4;21(7):2522. doi: 10.3390/s21072522 (PMC8038479; doi:10.3390/s21072522)
Supplement: Supplementary file 1 [file sensors-21-02522-s001.zip › data/A01_optimize_p10.m]

clear
clc
% take p=10mm, z=-2mm for optimizing
obj=@ func_p10;
n=5;
lb=zeros(1,n);
ub=zeros(1,n);
for i=1:1:n
    lb(i)=-2e-3;
    ub(i)=10e-3;
end

x0=zeros(1,n);
[x,fval]=fmincon(obj,x0,[],[],[],[],lb,ub)
