# Supplementary material for: Design of a New 1D Halbach Magnet Array with Good Sinusoidal Magnetic Field by Analyzing the Curved Surface
Source: Sensors (Basel). 2021 Apr 4;21(7):2522. doi: 10.3390/s21072522 (PMC8038479; doi:10.3390/s21072522)
Supplement: Supplementary file 1 [file sensors-21-02522-s001.zip › data/A02_optimResult_fit.m]

% cftool, polynominal fit, take p=10mm, z=-2mm for optimizing
clear
clc
p=10e-3;
n=5;
% the optimization results
x=[0.000723849977685728,0.000229451843965717,-7.80214641112193e-05,-0.000269745780992203,-0.000362614396485032];
zh=zeros(0);
for i=1:1:n
    zh(i)=x(i);
    zh(n+i)=x(n+1-i);
end

x0=linspace(-p/2,p/2,n*2);
[fitresult,gof]=createFit(x0,zh)
