# Supplementary material for: Design of a New 1D Halbach Magnet Array with Good Sinusoidal Magnetic Field by Analyzing the Curved Surface
Source: Sensors (Basel). 2021 Apr 4;21(7):2522. doi: 10.3390/s21072522 (PMC8038479; doi:10.3390/s21072522)
Supplement: Supplementary file 1 [file sensors-21-02522-s001.zip › data/A03_Verification_with_FEM.m]

clear
clc
% the magnetic flux density with different z coordinates are compared 
% between the ana-lytical model and finite element model (FEM)
t=0.02;
xs=linspace(0,t*2,81);
% FEM data
fbx=load('bxFEM.fld');
fby=load('bzFEM.fld');

fbx_1=zeros(0); fbx_2=zeros(0); fbx_3=zeros(0); fbx_4=zeros(0); fbx_5=zeros(0);
fby_1=zeros(0); fby_2=zeros(0); fby_3=zeros(0); fby_4=zeros(0); fby_5=zeros(0);
for q=1:1:81
    fbx_1(q)=fbx(5*q-0,4);
    fbx_2(q)=fbx(5*q-1,4);
    fbx_3(q)=fbx(5*q-2,4);
    fbx_4(q)=fbx(5*q-3,4);
    fbx_5(q)=fbx(5*q-4,4);
    fby_1(q)=fby(5*q-0,4);
    fby_2(q)=fby(5*q-1,4);
    fby_3(q)=fby(5*q-2,4);
    fby_4(q)=fby(5*q-3,4);
    fby_5(q)=fby(5*q-4,4);
end

% load the analytical mode with different z
j01=load('z01.mat');
j02=load('z02.mat');
j03=load('z03.mat');
j04=load('z04.mat');
j05=load('z05.mat');

figure
hold on
plot(xs,fbx_1,'k-',xs,j01.bxx,'ko')
plot(xs,fbx_2,'r-',xs,j02.bxx,'rd')
plot(xs,fbx_3,'c-',xs,j03.bxx,'c<')
plot(xs,fbx_4,'m-',xs,j04.bxx,'m>')
plot(xs,fbx_5,'b-',xs,j05.bxx,'bs')
hold off

xlabel('x(m)')
ylabel('Bx(T)')
legend('FEM (z=-1mm)','Analytical mode (z=-1mm)','FEM (z=-2mm)','Analytical mode (z=-2mm)',...
    'FEM (z=-3mm)','Analytical mode (z=-3mm)','FEM (z=-4mm)','Analytical mode (z=-4mm)',...
    'FEM (z=-5mm)','Analytical mode (z=-5mm)')

figure
hold on
plot(xs,fby_1,'k-',xs,j01.bzz,'ko')
plot(xs,fby_2,'r-',xs,j02.bzz,'rd')
plot(xs,fby_3,'c-',xs,j03.bzz,'c<')
plot(xs,fby_4,'m-',xs,j04.bzz,'m>')
plot(xs,fby_5,'b-',xs,j05.bzz,'bs')
hold off
xlabel('x(m)')
ylabel('Bz(T)')
legend('FEM (z=-1mm)','Analytical mode (z=-1mm)','FEM (z=-2mm)','Analytical mode (z=-2mm)',...
    'FEM (z=-3mm)','Analytical mode (z=-3mm)','FEM (z=-4mm)','Analytical mode (z=-4mm)',...
    'FEM (z=-5mm)','Analytical mode (z=-5mm)')

% rms analysis
Cha(1,:)=fby_1-j01.bzz;
Cha(2,:)=fby_2-j02.bzz;
Cha(3,:)=fby_3-j03.bzz;
Cha(4,:)=fby_4-j04.bzz;
Cha(5,:)=fby_5-j05.bzz;

Chax(1,:)=fbx_1-j01.bxx;
Chax(2,:)=fbx_2-j02.bxx;
Chax(3,:)=fbx_3-j03.bxx;
Chax(4,:)=fbx_4-j04.bxx;
Chax(5,:)=fbx_5-j05.bxx;

nn=81;
r1=0;r2=0;r3=0;r4=0;r5=0;
r11=0;r12=0;r13=0;r14=0;r15=0;
for i=1:1:nn
    r1=Cha(1,i)^2+r1;
    r2=Cha(2,i)^2+r2;
    r3=Cha(3,i)^2+r3;
    r4=Cha(4,i)^2+r4;
    r5=Cha(5,i)^2+r5;
    r11=Chax(1,i)^2+r11;
    r12=Chax(2,i)^2+r12;
    r13=Chax(3,i)^2+r13;
    r14=Chax(4,i)^2+r14;
    r15=Chax(5,i)^2+r15;
end
% rms data
rmsz(1)=sqrt(r1/nn);
rmsz(2)=sqrt(r2/nn);
rmsz(3)=sqrt(r3/nn);
rmsz(4)=sqrt(r4/nn);
rmsz(5)=sqrt(r5/nn);

rmsx(1)=sqrt(r11/nn);
rmsx(2)=sqrt(r12/nn);
rmsx(3)=sqrt(r13/nn);
rmsx(4)=sqrt(r14/nn);
rmsx(5)=sqrt(r15/nn);

maxy(1)=abs(max(fby_1));
maxy(2)=abs(max(fby_2));
maxy(3)=abs(max(fby_3));
maxy(4)=abs(max(fby_4));
maxy(5)=abs(max(fby_5));

maxx(1)=abs(max(fbx_1));
maxx(2)=abs(max(fbx_2));
maxx(3)=abs(max(fbx_3));
maxx(4)=abs(max(fbx_4));
maxx(5)=abs(max(fbx_5));
% ratio of peak value of FEM(%)
ratioy=rmsz./maxy;
ratiox=rmsx./maxx;
