# Supplementary material for: Design of a New 1D Halbach Magnet Array with Good Sinusoidal Magnetic Field by Analyzing the Curved Surface
Source: Sensors (Basel). 2021 Apr 4;21(7):2522. doi: 10.3390/s21072522 (PMC8038479; doi:10.3390/s21072522)
Supplement: Supplementary file 1 [file sensors-21-02522-s001.zip › data/A04_01DifferentLengthsofPermanentMagnet.m]

clear
clc
% Take the p1 as 5mm, 20mm, 30mm and 40mm, the optimization results can be
% obtained from A01_optimize_p10
tm5=[0.000333923804317474,0.000141414459336794,-4.63834636753718e-05,-0.000131241787088259,-0.000180887443892880];
tm20=[0.00144858818160273,0.000458142485097917,-0.000155806914802978,-0.000539616014709571,-0.000725228981712354];
tm30=[0.00217277424840227,0.000687265020010597,-0.000233675364830653,-0.000809396109445479,-0.00108780681620026];
tm40=[0.00289707280717387,0.000916391887663132,-0.000311493032371673,-0.00107912896875540,-0.00145030445062347];

ss=1:1:10;
% the new fit expression 
p10=0.01;
n=5;
x=linspace(-p10/2,p10/2,2*n);
p1=3.763e+05 ;
p2=34.28 ;
p3=-0.0003699 ;
y=p1*x.^4+p2*x.^2+p3;
% for the p1 as 5mm, 20mm, 30mm and 40mm
t5=5e-3;
t20=20e-3;
t30=30e-3;
t40=40e-3;

y5=(p1*x.^4+p2*x.^2+p3)*t5/p10;
y20=(p1*x.^4+p2*x.^2+p3)*t20/p10;
y30=(p1*x.^4+p2*x.^2+p3)*t30/p10;
y40=(p1*x.^4+p2*x.^2+p3)*t40/p10;
% compare the optimization results and fitting data f0(x0) 
zh5=zeros(0);
zh20=zeros(0);
zh30=zeros(0);
zh40=zeros(0);
n1=n;
for i=1:1:n1    
    zh5(i)=tm5(i)*1e3;
    zh5(n1+i)=tm5(n1+1-i)*1e3;
    zh20(i)=tm20(i)*1e3;
    zh20(n1+i)=tm20(n1+1-i)*1e3;
    zh30(i)=tm30(i)*1e3;
    zh30(n1+i)=tm30(n1+1-i)*1e3;
    zh40(i)=tm40(i)*1e3;
    zh40(n1+i)=tm40(n1+1-i)*1e3;
end

figure
hold on
plot(ss,zh5,'k-',ss,y5*1e3,'ko')
plot(ss,zh20,'r-',ss,y20*1e3,'rd')
plot(ss,zh30,'m-',ss,y30*1e3,'m>')
plot(ss,zh40,'b-',ss,y40*1e3,'bs')
hold off
