# Supplementary material for: Design of a New 1D Halbach Magnet Array with Good Sinusoidal Magnetic Field by Analyzing the Curved Surface
Source: Sensors (Basel). 2021 Apr 4;21(7):2522. doi: 10.3390/s21072522 (PMC8038479; doi:10.3390/s21072522)
Supplement: Supplementary file 1 [file sensors-21-02522-s001.zip › data/A04_022Height_mh15.m]

clear
clc
% Different Heights of Permanent Magnet mh=15mm
t=0.02;
xs=linspace(0,t*2,81);

% FEM data
fbx=load('bxmh15.fld');
fby=load('bzmh15.fld');

fbx_1=zeros(0); fbx_2=zeros(0); fbx_3=zeros(0); fbx_4=zeros(0); fbx_5=zeros(0);
fby_1=zeros(0); fby_2=zeros(0); fby_3=zeros(0); fby_4=zeros(0); fby_5=zeros(0);
for q=1:1:81
    fbx_1(q)=fbx(5*q-0,4);
    fbx_2(q)=fbx(5*q-1,4);
    fbx_3(q)=fbx(5*q-2,4);
    fbx_4(q)=fbx(5*q-3,4);
    fbx_5(q)=fbx(5*q-4,4);
    fby_1(q)=fby(5*q-0,4);
    fby_2(q)=fby(5*q-1,4);
    fby_3(q)=fby(5*q-2,4);
    fby_4(q)=fby(5*q-3,4);
    fby_5(q)=fby(5*q-4,4);
end

% the analytical model data
w=pi/t;
bzz1=-0.714319924933937*(exp(w*(-1e-3))/exp(w*(-0.002)))*sin(w*xs);
bxx1=-0.714319924933937*(exp(w*(-1e-3))/exp(w*(-0.002)))*cos(w*xs);

bzz2=-0.714319924933937*(exp(w*(-2e-3))/exp(w*(-0.002)))*sin(w*xs);
bxx2=-0.714319924933937*(exp(w*(-2e-3))/exp(w*(-0.002)))*cos(w*xs);

bzz3=-0.714319924933937*(exp(w*(-3e-3))/exp(w*(-0.002)))*sin(w*xs);
bxx3=-0.714319924933937*(exp(w*(-3e-3))/exp(w*(-0.002)))*cos(w*xs);

bzz4=-0.714319924933937*(exp(w*(-4e-3))/exp(w*(-0.002)))*sin(w*xs);
bxx4=-0.714319924933937*(exp(w*(-4e-3))/exp(w*(-0.002)))*cos(w*xs);

bzz5=-0.714319924933937*(exp(w*(-5e-3))/exp(w*(-0.002)))*sin(w*xs);
bxx5=-0.714319924933937*(exp(w*(-5e-3))/exp(w*(-0.002)))*cos(w*xs);
% figures for compare
figure
hold on
plot(xs,fbx_1,'k-',xs,bxx1,'ko')
plot(xs,fbx_2,'r-',xs,bxx2,'rd')
plot(xs,fbx_3,'c-',xs,bxx3,'c<')
plot(xs,fbx_4,'m-',xs,bxx4,'m>')
plot(xs,fbx_5,'b-',xs,bxx5,'bs')
hold off

xlabel('x(m)')
ylabel('Bx(T)')
legend('FEM (z=-1mm)','Analytical mode (z=-1mm)','FEM (z=-2mm)','Analytical mode (z=-2mm)',...
    'FEM (z=-3mm)','Analytical mode (z=-3mm)','FEM (z=-4mm)','Analytical mode (z=-4mm)',...
    'FEM (z=-5mm)','Analytical mode (z=-5mm)')

figure
hold on
plot(xs,fby_1,'k-',xs,bzz1,'ko')
plot(xs,fby_2,'r-',xs,bzz2,'rd')
plot(xs,fby_3,'c-',xs,bzz3,'c<')
plot(xs,fby_4,'m-',xs,bzz4,'m>')
plot(xs,fby_5,'b-',xs,bzz5,'bs')
hold off
xlabel('x(m)')
ylabel('Bz(T)')
legend('FEM (z=-1mm)','Analytical mode (z=-1mm)','FEM (z=-2mm)','Analytical mode (z=-2mm)',...
    'FEM (z=-3mm)','Analytical mode (z=-3mm)','FEM (z=-4mm)','Analytical mode (z=-4mm)',...
    'FEM (z=-5mm)','Analytical mode (z=-5mm)')

% the rms analysis
Cha(1,:)=fby_1-bzz1;
Cha(2,:)=fby_2-bzz2;
Cha(3,:)=fby_3-bzz3;
Cha(4,:)=fby_4-bzz4;
Cha(5,:)=fby_5-bzz5;

Chax(1,:)=fbx_1-bxx1;
Chax(2,:)=fbx_2-bxx2;
Chax(3,:)=fbx_3-bxx3;
Chax(4,:)=fbx_4-bxx4;
Chax(5,:)=fbx_5-bxx5;

nn=81;
r1=0;r2=0;r3=0;r4=0;r5=0;
r11=0;r12=0;r13=0;r14=0;r15=0;
for i=1:1:nn
    r1=Cha(1,i)^2+r1;
    r2=Cha(2,i)^2+r2;
    r3=Cha(3,i)^2+r3;
    r4=Cha(4,i)^2+r4;
    r5=Cha(5,i)^2+r5;
    r11=Chax(1,i)^2+r11;
    r12=Chax(2,i)^2+r12;
    r13=Chax(3,i)^2+r13;
    r14=Chax(4,i)^2+r14;
    r15=Chax(5,i)^2+r15;
end
% rms data
rms(1)=sqrt(r1/nn);
rms(2)=sqrt(r2/nn);
rms(3)=sqrt(r3/nn);
rms(4)=sqrt(r4/nn);
rms(5)=sqrt(r5/nn);

rmsx(1)=sqrt(r11/nn);
rmsx(2)=sqrt(r12/nn);
rmsx(3)=sqrt(r13/nn);
rmsx(4)=sqrt(r14/nn);
rmsx(5)=sqrt(r15/nn);

maxy(1)=abs(max(fby_1));
maxy(2)=abs(max(fby_2));
maxy(3)=abs(max(fby_3));
maxy(4)=abs(max(fby_4));
maxy(5)=abs(max(fby_5));

maxx(1)=abs(max(fbx_1));
maxx(2)=abs(max(fbx_2));
maxx(3)=abs(max(fbx_3));
maxx(4)=abs(max(fbx_4));
maxx(5)=abs(max(fbx_5));
% the ratio data
ratioy=rms./maxy;
ratiox=rmsx./maxx;
