# Supplementary material for: Design of a New 1D Halbach Magnet Array with Good Sinusoidal Magnetic Field by Analyzing the Curved Surface
Source: Sensors (Basel). 2021 Apr 4;21(7):2522. doi: 10.3390/s21072522 (PMC8038479; doi:10.3390/s21072522)
Supplement: Supplementary file 1 [file sensors-21-02522-s001.zip › data/A05_EffectontheMass.m]

clear
clc
% Effect on the Mass
n=5;
a1 =3.763e+5;
a2 =34.28;
a3 =-3.699e-4;
% p=10mm kh=1.0, the ratio 
p=10e-3;
kh=1.0;
r03=(a1*p^4/5/2^4+a2*p^2/3/2^2+a3)/p/kh*100
