# Supplementary material for: Design of a New 1D Halbach Magnet Array with Good Sinusoidal Magnetic Field by Analyzing the Curved Surface
Source: Sensors (Basel). 2021 Apr 4;21(7):2522. doi: 10.3390/s21072522 (PMC8038479; doi:10.3390/s21072522)
Supplement: Supplementary file 1 [file sensors-21-02522-s001.zip › data/A06_effectonairgap.m]

clear
clc
% The Effect on the Air Gap
% for different p1, it can be set as you want
p1=5e-3;

p10=10e-3;
w=pi/p1/2;
z0=-2e-3;
% the new z coordinate 
z=-3.699e-4*p1/p10;

a50=exp(w*(z0));
a51=exp(w*(z0+z));
% the ratio
r5=a51/a50
