# Supplementary material for: Design of a New 1D Halbach Magnet Array with Good Sinusoidal Magnetic Field by Analyzing the Curved Surface
Source: Sensors (Basel). 2021 Apr 4;21(7):2522. doi: 10.3390/s21072522 (PMC8038479; doi:10.3390/s21072522)
Supplement: Supplementary file 1 [file sensors-21-02522-s001.zip › data/bxFEM.fld]

0.0000000000000000e+000 0.0000000000000000e+000 -5.0000000000000001e-003  -3.9383146055219254e-001
0.0000000000000000e+000 0.0000000000000000e+000 -4.0000000000000001e-003  -4.6157276320403778e-001
0.0000000000000000e+000 0.0000000000000000e+000 -3.0000000000000001e-003  -5.3294625494314429e-001
0.0000000000000000e+000 0.0000000000000000e+000 -2.0000000000000000e-003  -6.2094654700929763e-001
0.0000000000000000e+000 0.0000000000000000e+000 -1.0000000000000000e-003  -7.1816964007178619e-001
5.0000000000000001e-004 0.0000000000000000e+000 -5.0000000000000001e-003  -3.9104159384871218e-001
5.0000000000000001e-004 0.0000000000000000e+000 -4.0000000000000001e-003  -4.6214159834852420e-001
5.0000000000000001e-004 0.0000000000000000e+000 -3.0000000000000001e-003  -5.3228704363157353e-001
5.0000000000000001e-004 0.0000000000000000e+000 -2.0000000000000000e-003  -6.1832372264021951e-001
5.0000000000000001e-004 0.0000000000000000e+000 -1.0000000000000000e-003  -7.1572336410967319e-001
1.0000000000000000e-003 0.0000000000000000e+000 -5.0000000000000001e-003  -3.8589621926868745e-001
1.0000000000000000e-003 0.0000000000000000e+000 -4.0000000000000001e-003  -4.5782681084439164e-001
1.0000000000000000e-003 0.0000000000000000e+000 -3.0000000000000001e-003  -5.2937472788916906e-001
1.0000000000000000e-003 0.0000000000000000e+000 -2.0000000000000000e-003  -6.1370747106983736e-001
1.0000000000000000e-003 0.0000000000000000e+000 -1.0000000000000000e-003  -7.1284370756238979e-001
1.5000000000000000e-003 0.0000000000000000e+000 -5.0000000000000001e-003  -3.7806995355388900e-001
1.5000000000000000e-003 0.0000000000000000e+000 -4.0000000000000001e-003  -4.4953203578958334e-001
1.5000000000000000e-003 0.0000000000000000e+000 -3.0000000000000001e-003  -5.2332369098473175e-001
1.5000000000000000e-003 0.0000000000000000e+000 -2.0000000000000000e-003  -6.0849002799758256e-001
1.5000000000000000e-003 0.0000000000000000e+000 -1.0000000000000000e-003  -7.0662749217800447e-001
2.0000000000000000e-003 0.0000000000000000e+000 -5.0000000000000001e-003  -3.6813803086514385e-001
2.0000000000000000e-003 0.0000000000000000e+000 -4.0000000000000001e-003  -4.3677331473719788e-001
2.0000000000000000e-003 0.0000000000000000e+000 -3.0000000000000001e-003  -5.1431555154796627e-001
2.0000000000000000e-003 0.0000000000000000e+000 -2.0000000000000000e-003  -6.0218885005416589e-001
2.0000000000000000e-003 0.0000000000000000e+000 -1.0000000000000000e-003  -7.0351217416680079e-001
2.5000000000000001e-003 0.0000000000000000e+000 -5.0000000000000001e-003  -3.5968150508592617e-001
2.5000000000000001e-003 0.0000000000000000e+000 -4.0000000000000001e-003  -4.2232737442967405e-001
2.5000000000000001e-003 0.0000000000000000e+000 -3.0000000000000001e-003  -5.0159225721953882e-001
2.5000000000000001e-003 0.0000000000000000e+000 -2.0000000000000000e-003  -5.9498759436377724e-001
2.5000000000000001e-003 0.0000000000000000e+000 -1.0000000000000000e-003  -6.9094522653873514e-001
3.0000000000000001e-003 0.0000000000000000e+000 -5.0000000000000001e-003  -3.5014181489929969e-001
3.0000000000000001e-003 0.0000000000000000e+000 -4.0000000000000001e-003  -4.0549763915334663e-001
3.0000000000000001e-003 0.0000000000000000e+000 -3.0000000000000001e-003  -4.8061937498298141e-001
3.0000000000000001e-003 0.0000000000000000e+000 -2.0000000000000000e-003  -5.7090730178180493e-001
3.0000000000000001e-003 0.0000000000000000e+000 -1.0000000000000000e-003  -6.6660068344082490e-001
3.5000000000000001e-003 0.0000000000000000e+000 -5.0000000000000001e-003  -3.3951896030526485e-001
3.5000000000000001e-003 0.0000000000000000e+000 -4.0000000000000001e-003  -3.8852923512635212e-001
3.5000000000000001e-003 0.0000000000000000e+000 -3.0000000000000001e-003  -4.5917586445119019e-001
3.5000000000000001e-003 0.0000000000000000e+000 -2.0000000000000000e-003  -5.4288520275844399e-001
3.5000000000000001e-003 0.0000000000000000e+000 -1.0000000000000000e-003  -6.4460054732695127e-001
4.0000000000000001e-003 0.0000000000000000e+000 -5.0000000000000001e-003  -3.2245301928138520e-001
4.0000000000000001e-003 0.0000000000000000e+000 -4.0000000000000001e-003  -3.7001172597721022e-001
4.0000000000000001e-003 0.0000000000000000e+000 -3.0000000000000001e-003  -4.4016335237329007e-001
4.0000000000000001e-003 0.0000000000000000e+000 -2.0000000000000000e-003  -5.2209273835225367e-001
4.0000000000000001e-003 0.0000000000000000e+000 -1.0000000000000000e-003  -6.1791252157638632e-001
4.5000000000000005e-003 0.0000000000000000e+000 -5.0000000000000001e-003  -3.0330443802986962e-001
4.5000000000000005e-003 0.0000000000000000e+000 -4.0000000000000001e-003  -3.5075591167230585e-001
4.5000000000000005e-003 0.0000000000000000e+000 -3.0000000000000001e-003  -4.1794022060591784e-001
4.5000000000000005e-003 0.0000000000000000e+000 -2.0000000000000000e-003  -4.8874390567070575e-001
4.5000000000000005e-003 0.0000000000000000e+000 -1.0000000000000000e-003  -5.7623905455354907e-001
5.0000000000000001e-003 0.0000000000000000e+000 -5.0000000000000001e-003  -2.8185867668853171e-001
5.0000000000000001e-003 0.0000000000000000e+000 -4.0000000000000001e-003  -3.2537791249165821e-001
5.0000000000000001e-003 0.0000000000000000e+000 -3.0000000000000001e-003  -3.8708812707129914e-001
5.0000000000000001e-003 0.0000000000000000e+000 -2.0000000000000000e-003  -4.5369544224281383e-001
5.0000000000000001e-003 0.0000000000000000e+000 -1.0000000000000000e-003  -5.3189627319867316e-001
5.4999999999999997e-003 0.0000000000000000e+000 -5.0000000000000001e-003  -2.5838436242098328e-001
5.4999999999999997e-003 0.0000000000000000e+000 -4.0000000000000001e-003  -3.0003509773683879e-001
5.4999999999999997e-003 0.0000000000000000e+000 -3.0000000000000001e-003  -3.4998745604675291e-001
5.4999999999999997e-003 0.0000000000000000e+000 -2.0000000000000000e-003  -4.1267958444226299e-001
5.4999999999999997e-003 0.0000000000000000e+000 -1.0000000000000000e-003  -4.8582028334758059e-001
6.0000000000000001e-003 0.0000000000000000e+000 -5.0000000000000001e-003  -2.2989739122816863e-001
6.0000000000000001e-003 0.0000000000000000e+000 -4.0000000000000001e-003  -2.6817693988442298e-001
6.0000000000000001e-003 0.0000000000000000e+000 -3.0000000000000001e-003  -3.1018969445055472e-001
6.0000000000000001e-003 0.0000000000000000e+000 -2.0000000000000000e-003  -3.6656659858728841e-001
6.0000000000000001e-003 0.0000000000000000e+000 -1.0000000000000000e-003  -4.3339368391540489e-001
6.5000000000000006e-003 0.0000000000000000e+000 -5.0000000000000001e-003  -2.0137311730466601e-001
6.5000000000000006e-003 0.0000000000000000e+000 -4.0000000000000001e-003  -2.3603613761487835e-001
6.5000000000000006e-003 0.0000000000000000e+000 -3.0000000000000001e-003  -2.7140926885763395e-001
6.5000000000000006e-003 0.0000000000000000e+000 -2.0000000000000000e-003  -3.2092740309314560e-001
6.5000000000000006e-003 0.0000000000000000e+000 -1.0000000000000000e-003  -3.7789147260357370e-001
7.0000000000000001e-003 0.0000000000000000e+000 -5.0000000000000001e-003  -1.7187647463560171e-001
7.0000000000000001e-003 0.0000000000000000e+000 -4.0000000000000001e-003  -2.0456842511171516e-001
7.0000000000000001e-003 0.0000000000000000e+000 -3.0000000000000001e-003  -2.3604802993207896e-001
7.0000000000000001e-003 0.0000000000000000e+000 -2.0000000000000000e-003  -2.7865467538324018e-001
7.0000000000000001e-003 0.0000000000000000e+000 -1.0000000000000000e-003  -3.1715608101167758e-001
7.4999999999999997e-003 0.0000000000000000e+000 -5.0000000000000001e-003  -1.4216468874025504e-001
7.4999999999999997e-003 0.0000000000000000e+000 -4.0000000000000001e-003  -1.7297827954753411e-001
7.4999999999999997e-003 0.0000000000000000e+000 -3.0000000000000001e-003  -2.0192818933348353e-001
7.4999999999999997e-003 0.0000000000000000e+000 -2.0000000000000000e-003  -2.3176658035469436e-001
7.4999999999999997e-003 0.0000000000000000e+000 -1.0000000000000000e-003  -2.5747027561098984e-001
8.0000000000000002e-003 0.0000000000000000e+000 -5.0000000000000001e-003  -1.1744624631967851e-001
8.0000000000000002e-003 0.0000000000000000e+000 -4.0000000000000001e-003  -1.4126570092233523e-001
8.0000000000000002e-003 0.0000000000000000e+000 -3.0000000000000001e-003  -1.6298178852368694e-001
8.0000000000000002e-003 0.0000000000000000e+000 -2.0000000000000000e-003  -1.8473922903654308e-001
8.0000000000000002e-003 0.0000000000000000e+000 -1.0000000000000000e-003  -2.0706819161580964e-001
8.5000000000000006e-003 0.0000000000000000e+000 -5.0000000000000001e-003  -9.2993994439787162e-002
8.5000000000000006e-003 0.0000000000000000e+000 -4.0000000000000001e-003  -1.0197203883739542e-001
8.5000000000000006e-003 0.0000000000000000e+000 -3.0000000000000001e-003  -1.2046281914580112e-001
8.5000000000000006e-003 0.0000000000000000e+000 -2.0000000000000000e-003  -1.3967248057320894e-001
8.5000000000000006e-003 0.0000000000000000e+000 -1.0000000000000000e-003  -1.5635281329036274e-001
9.0000000000000011e-003 0.0000000000000000e+000 -5.0000000000000001e-003  -6.0692390443039076e-002
9.0000000000000011e-003 0.0000000000000000e+000 -4.0000000000000001e-003  -6.8073272434526474e-002
9.0000000000000011e-003 0.0000000000000000e+000 -3.0000000000000001e-003  -7.9624831873682966e-002
9.0000000000000011e-003 0.0000000000000000e+000 -2.0000000000000000e-003  -9.3239761979945920e-002
9.0000000000000011e-003 0.0000000000000000e+000 -1.0000000000000000e-003  -1.0210598104685886e-001
9.4999999999999998e-003 0.0000000000000000e+000 -5.0000000000000001e-003  -2.9648084104236409e-002
9.4999999999999998e-003 0.0000000000000000e+000 -4.0000000000000001e-003  -3.6598699827587497e-002
9.4999999999999998e-003 0.0000000000000000e+000 -3.0000000000000001e-003  -3.8466350077604294e-002
9.4999999999999998e-003 0.0000000000000000e+000 -2.0000000000000000e-003  -4.3186864506035746e-002
9.4999999999999998e-003 0.0000000000000000e+000 -1.0000000000000000e-003  -4.7177709538755129e-002
1.0000000000000000e-002 0.0000000000000000e+000 -5.0000000000000001e-003  2.5986044252943735e-004
1.0000000000000000e-002 0.0000000000000000e+000 -4.0000000000000001e-003  -3.9811974061213637e-003
1.0000000000000000e-002 0.0000000000000000e+000 -3.0000000000000001e-003  1.7615439208571310e-003
1.0000000000000000e-002 0.0000000000000000e+000 -2.0000000000000000e-003  2.6286289964091553e-003
1.0000000000000000e-002 0.0000000000000000e+000 -1.0000000000000000e-003  7.1338445771507311e-003
1.0500000000000001e-002 0.0000000000000000e+000 -5.0000000000000001e-003  3.1250475144069173e-002
1.0500000000000001e-002 0.0000000000000000e+000 -4.0000000000000001e-003  3.4832341497511174e-002
1.0500000000000001e-002 0.0000000000000000e+000 -3.0000000000000001e-003  4.3170675996990614e-002
1.0500000000000001e-002 0.0000000000000000e+000 -2.0000000000000000e-003  5.0157250912780199e-002
1.0500000000000001e-002 0.0000000000000000e+000 -1.0000000000000000e-003  5.4379503456200427e-002
1.0999999999999999e-002 0.0000000000000000e+000 -5.0000000000000001e-003  6.4557890012358524e-002
1.0999999999999999e-002 0.0000000000000000e+000 -4.0000000000000001e-003  7.4318455897917315e-002
1.0999999999999999e-002 0.0000000000000000e+000 -3.0000000000000001e-003  8.4859428927416602e-002
1.0999999999999999e-002 0.0000000000000000e+000 -2.0000000000000000e-003  9.7525333827115812e-002
1.0999999999999999e-002 0.0000000000000000e+000 -1.0000000000000000e-003  1.0607689023733813e-001
1.1500000000000000e-002 0.0000000000000000e+000 -5.0000000000000001e-003  9.4724257214203994e-002
1.1500000000000000e-002 0.0000000000000000e+000 -4.0000000000000001e-003  1.1408690831040436e-001
1.1500000000000000e-002 0.0000000000000000e+000 -3.0000000000000001e-003  1.2682780271213534e-001
1.1500000000000000e-002 0.0000000000000000e+000 -2.0000000000000000e-003  1.4426727621119553e-001
1.1500000000000000e-002 0.0000000000000000e+000 -1.0000000000000000e-003  1.6007649653557973e-001
1.2000000000000000e-002 0.0000000000000000e+000 -5.0000000000000001e-003  1.2461539768216695e-001
1.2000000000000000e-002 0.0000000000000000e+000 -4.0000000000000001e-003  1.4749511077651761e-001
1.2000000000000000e-002 0.0000000000000000e+000 -3.0000000000000001e-003  1.6907579735114669e-001
1.2000000000000000e-002 0.0000000000000000e+000 -2.0000000000000000e-003  1.9038307806501928e-001
1.2000000000000000e-002 0.0000000000000000e+000 -1.0000000000000000e-003  2.1198879439664250e-001
1.2500000000000001e-002 0.0000000000000000e+000 -5.0000000000000001e-003  1.5423131141624719e-001
1.2500000000000001e-002 0.0000000000000000e+000 -4.0000000000000001e-003  1.8050954978198755e-001
1.2500000000000001e-002 0.0000000000000000e+000 -3.0000000000000001e-003  2.0910683584813530e-001
1.2500000000000001e-002 0.0000000000000000e+000 -2.0000000000000000e-003  2.3587273938858702e-001
1.2500000000000001e-002 0.0000000000000000e+000 -1.0000000000000000e-003  2.6590950172629013e-001
1.3000000000000001e-002 0.0000000000000000e+000 -5.0000000000000001e-003  1.8364396630796170e-001
1.3000000000000001e-002 0.0000000000000000e+000 -4.0000000000000001e-003  2.1334959291743089e-001
1.3000000000000001e-002 0.0000000000000000e+000 -3.0000000000000001e-003  2.4536499553007973e-001
1.3000000000000001e-002 0.0000000000000000e+000 -2.0000000000000000e-003  2.8060877402715728e-001
1.3000000000000001e-002 0.0000000000000000e+000 -1.0000000000000000e-003  3.1804116419155715e-001
1.3500000000000000e-002 0.0000000000000000e+000 -5.0000000000000001e-003  2.1238348335201460e-001
1.3500000000000000e-002 0.0000000000000000e+000 -4.0000000000000001e-003  2.4569522537670396e-001
1.3500000000000000e-002 0.0000000000000000e+000 -3.0000000000000001e-003  2.8131674340457263e-001
1.3500000000000000e-002 0.0000000000000000e+000 -2.0000000000000000e-003  3.2779772100114363e-001
1.3500000000000000e-002 0.0000000000000000e+000 -1.0000000000000000e-003  3.8260399159927461e-001
1.4000000000000000e-002 0.0000000000000000e+000 -5.0000000000000001e-003  2.3975486020829634e-001
1.4000000000000000e-002 0.0000000000000000e+000 -4.0000000000000001e-003  2.7667271764820578e-001
1.4000000000000000e-002 0.0000000000000000e+000 -3.0000000000000001e-003  3.1652032635125937e-001
1.4000000000000000e-002 0.0000000000000000e+000 -2.0000000000000000e-003  3.7156702634328326e-001
1.4000000000000000e-002 0.0000000000000000e+000 -1.0000000000000000e-003  4.3825284164052769e-001
1.4500000000000001e-002 0.0000000000000000e+000 -5.0000000000000001e-003  2.6223588172279494e-001
1.4500000000000001e-002 0.0000000000000000e+000 -4.0000000000000001e-003  3.0628206973193606e-001
1.4500000000000001e-002 0.0000000000000000e+000 -3.0000000000000001e-003  3.5388746094397633e-001
1.4500000000000001e-002 0.0000000000000000e+000 -2.0000000000000000e-003  4.1463864448763976e-001
1.4500000000000001e-002 0.0000000000000000e+000 -1.0000000000000000e-003  4.8782697299077521e-001
1.4999999999999999e-002 0.0000000000000000e+000 -5.0000000000000001e-003  2.8327873616597682e-001
1.4999999999999999e-002 0.0000000000000000e+000 -4.0000000000000001e-003  3.3133346739187769e-001
1.4999999999999999e-002 0.0000000000000000e+000 -3.0000000000000001e-003  3.9015709409484262e-001
1.4999999999999999e-002 0.0000000000000000e+000 -2.0000000000000000e-003  4.5867787738963817e-001
1.4999999999999999e-002 0.0000000000000000e+000 -1.0000000000000000e-003  5.4499015341677204e-001
1.5500000000000000e-002 0.0000000000000000e+000 -5.0000000000000001e-003  3.0131054486834036e-001
1.5500000000000000e-002 0.0000000000000000e+000 -4.0000000000000001e-003  3.5287670850401304e-001
1.5500000000000000e-002 0.0000000000000000e+000 -3.0000000000000001e-003  4.2008739644765342e-001
1.5500000000000000e-002 0.0000000000000000e+000 -2.0000000000000000e-003  4.9433776817167463e-001
1.5500000000000000e-002 0.0000000000000000e+000 -1.0000000000000000e-003  5.8329592822770016e-001
1.6000000000000000e-002 0.0000000000000000e+000 -5.0000000000000001e-003  3.1910388550116692e-001
1.6000000000000000e-002 0.0000000000000000e+000 -4.0000000000000001e-003  3.7364827725276228e-001
1.6000000000000000e-002 0.0000000000000000e+000 -3.0000000000000001e-003  4.4515701032183402e-001
1.6000000000000000e-002 0.0000000000000000e+000 -2.0000000000000000e-003  5.2428004992358879e-001
1.6000000000000000e-002 0.0000000000000000e+000 -1.0000000000000000e-003  6.2026572376073208e-001
1.6500000000000001e-002 0.0000000000000000e+000 -5.0000000000000001e-003  3.3711041606232539e-001
1.6500000000000001e-002 0.0000000000000000e+000 -4.0000000000000001e-003  3.9406717197992713e-001
1.6500000000000001e-002 0.0000000000000000e+000 -3.0000000000000001e-003  4.6613420087514251e-001
1.6500000000000001e-002 0.0000000000000000e+000 -2.0000000000000000e-003  5.4801673892430280e-001
1.6500000000000001e-002 0.0000000000000000e+000 -1.0000000000000000e-003  6.5433657549784319e-001
1.7000000000000001e-002 0.0000000000000000e+000 -5.0000000000000001e-003  3.5389996116792172e-001
1.7000000000000001e-002 0.0000000000000000e+000 -4.0000000000000001e-003  4.1298225548523859e-001
1.7000000000000001e-002 0.0000000000000000e+000 -3.0000000000000001e-003  4.8569431217673503e-001
1.7000000000000001e-002 0.0000000000000000e+000 -2.0000000000000000e-003  5.6985137729357793e-001
1.7000000000000001e-002 0.0000000000000000e+000 -1.0000000000000000e-003  6.7658991939875657e-001
1.7500000000000002e-002 0.0000000000000000e+000 -5.0000000000000001e-003  3.7029846836024233e-001
1.7500000000000002e-002 0.0000000000000000e+000 -4.0000000000000001e-003  4.3039352776869677e-001
1.7500000000000002e-002 0.0000000000000000e+000 -3.0000000000000001e-003  5.0403337121116998e-001
1.7500000000000002e-002 0.0000000000000000e+000 -2.0000000000000000e-003  5.8963367540512046e-001
1.7500000000000002e-002 0.0000000000000000e+000 -1.0000000000000000e-003  6.9335377322880776e-001
1.8000000000000002e-002 0.0000000000000000e+000 -5.0000000000000001e-003  3.8119503192937271e-001
1.8000000000000002e-002 0.0000000000000000e+000 -4.0000000000000001e-003  4.4313126805226616e-001
1.8000000000000002e-002 0.0000000000000000e+000 -3.0000000000000001e-003  5.1918849068811412e-001
1.8000000000000002e-002 0.0000000000000000e+000 -2.0000000000000000e-003  6.0554963014208607e-001
1.8000000000000002e-002 0.0000000000000000e+000 -1.0000000000000000e-003  7.0614246788211765e-001
1.8499999999999999e-002 0.0000000000000000e+000 -5.0000000000000001e-003  3.8935893552248657e-001
1.8499999999999999e-002 0.0000000000000000e+000 -4.0000000000000001e-003  4.5237761168108714e-001
1.8499999999999999e-002 0.0000000000000000e+000 -3.0000000000000001e-003  5.3106381233451250e-001
1.8499999999999999e-002 0.0000000000000000e+000 -2.0000000000000000e-003  6.1777255836102751e-001
1.8499999999999999e-002 0.0000000000000000e+000 -1.0000000000000000e-003  7.2076081581174711e-001
1.9000000000000000e-002 0.0000000000000000e+000 -5.0000000000000001e-003  3.9569269964410442e-001
1.9000000000000000e-002 0.0000000000000000e+000 -4.0000000000000001e-003  4.5631864722880161e-001
1.9000000000000000e-002 0.0000000000000000e+000 -3.0000000000000001e-003  5.3608520382632019e-001
1.9000000000000000e-002 0.0000000000000000e+000 -2.0000000000000000e-003  6.2524590357024401e-001
1.9000000000000000e-002 0.0000000000000000e+000 -1.0000000000000000e-003  7.2077766161682777e-001
1.9500000000000000e-002 0.0000000000000000e+000 -5.0000000000000001e-003  3.9588892635530404e-001
1.9500000000000000e-002 0.0000000000000000e+000 -4.0000000000000001e-003  4.5861490571993457e-001
1.9500000000000000e-002 0.0000000000000000e+000 -3.0000000000000001e-003  5.3538010152156801e-001
1.9500000000000000e-002 0.0000000000000000e+000 -2.0000000000000000e-003  6.2593293388699811e-001
1.9500000000000000e-002 0.0000000000000000e+000 -1.0000000000000000e-003  7.2351338684521804e-001
2.0000000000000000e-002 0.0000000000000000e+000 -5.0000000000000001e-003  3.9525028346649771e-001
2.0000000000000000e-002 0.0000000000000000e+000 -4.0000000000000001e-003  4.5904423033975028e-001
2.0000000000000000e-002 0.0000000000000000e+000 -3.0000000000000001e-003  5.3349965275698685e-001
2.0000000000000000e-002 0.0000000000000000e+000 -2.0000000000000000e-003  6.2373990432744575e-001
2.0000000000000000e-002 0.0000000000000000e+000 -1.0000000000000000e-003  7.2162326610454719e-001
2.0500000000000001e-002 0.0000000000000000e+000 -5.0000000000000001e-003  3.9354518951401141e-001
2.0500000000000001e-002 0.0000000000000000e+000 -4.0000000000000001e-003  4.5770556031260534e-001
2.0500000000000001e-002 0.0000000000000000e+000 -3.0000000000000001e-003  5.3044385753257706e-001
2.0500000000000001e-002 0.0000000000000000e+000 -2.0000000000000000e-003  6.2031112695491930e-001
2.0500000000000001e-002 0.0000000000000000e+000 -1.0000000000000000e-003  7.2076431371397476e-001
2.1000000000000001e-002 0.0000000000000000e+000 -5.0000000000000001e-003  3.9077364449784524e-001
2.1000000000000001e-002 0.0000000000000000e+000 -4.0000000000000001e-003  4.5530043922178065e-001
2.1000000000000001e-002 0.0000000000000000e+000 -3.0000000000000001e-003  5.2777659030552337e-001
2.1000000000000001e-002 0.0000000000000000e+000 -2.0000000000000000e-003  6.1700684286313501e-001
2.1000000000000001e-002 0.0000000000000000e+000 -1.0000000000000000e-003  7.1991089030316258e-001
2.1500000000000002e-002 0.0000000000000000e+000 -5.0000000000000001e-003  3.8693564841799905e-001
2.1500000000000002e-002 0.0000000000000000e+000 -4.0000000000000001e-003  4.5182886706727587e-001
2.1500000000000002e-002 0.0000000000000000e+000 -3.0000000000000001e-003  5.2498376656150147e-001
2.1500000000000002e-002 0.0000000000000000e+000 -2.0000000000000000e-003  6.1405205126155615e-001
2.1500000000000002e-002 0.0000000000000000e+000 -1.0000000000000000e-003  7.1195609005144611e-001
2.1999999999999999e-002 0.0000000000000000e+000 -5.0000000000000001e-003  3.8203120127447288e-001
2.1999999999999999e-002 0.0000000000000000e+000 -4.0000000000000001e-003  4.4729084384909112e-001
2.1999999999999999e-002 0.0000000000000000e+000 -3.0000000000000001e-003  5.1922431871548391e-001
2.1999999999999999e-002 0.0000000000000000e+000 -2.0000000000000000e-003  6.0695690433289362e-001
2.1999999999999999e-002 0.0000000000000000e+000 -1.0000000000000000e-003  7.0541326850996244e-001
2.2499999999999999e-002 0.0000000000000000e+000 -5.0000000000000001e-003  3.7603522202702955e-001
2.2499999999999999e-002 0.0000000000000000e+000 -4.0000000000000001e-003  4.4169806108872067e-001
2.2499999999999999e-002 0.0000000000000000e+000 -3.0000000000000001e-003  5.1013125750425181e-001
2.2499999999999999e-002 0.0000000000000000e+000 -2.0000000000000000e-003  5.9357469344693115e-001
2.2499999999999999e-002 0.0000000000000000e+000 -1.0000000000000000e-003  6.9588058489765670e-001
2.3000000000000000e-002 0.0000000000000000e+000 -5.0000000000000001e-003  3.5763818157316241e-001
2.3000000000000000e-002 0.0000000000000000e+000 -4.0000000000000001e-003  4.2202640784025219e-001
2.3000000000000000e-002 0.0000000000000000e+000 -3.0000000000000001e-003  4.9116405137452546e-001
2.3000000000000000e-002 0.0000000000000000e+000 -2.0000000000000000e-003  5.7371517107171810e-001
2.3000000000000000e-002 0.0000000000000000e+000 -1.0000000000000000e-003  6.8164051737318754e-001
2.3500000000000000e-002 0.0000000000000000e+000 -5.0000000000000001e-003  3.3747827198572639e-001
2.3500000000000000e-002 0.0000000000000000e+000 -4.0000000000000001e-003  4.0044728744462893e-001
2.3500000000000000e-002 0.0000000000000000e+000 -3.0000000000000001e-003  4.6758194291774557e-001
2.3500000000000000e-002 0.0000000000000000e+000 -2.0000000000000000e-003  5.4496254171314151e-001
2.3500000000000000e-002 0.0000000000000000e+000 -1.0000000000000000e-003  6.5556357263050402e-001
2.4000000000000000e-002 0.0000000000000000e+000 -5.0000000000000001e-003  3.1711149813154493e-001
2.4000000000000000e-002 0.0000000000000000e+000 -4.0000000000000001e-003  3.7836845963791799e-001
2.4000000000000000e-002 0.0000000000000000e+000 -3.0000000000000001e-003  4.4330921996126676e-001
2.4000000000000000e-002 0.0000000000000000e+000 -2.0000000000000000e-003  5.1650454054737516e-001
2.4000000000000000e-002 0.0000000000000000e+000 -1.0000000000000000e-003  6.2334357683098551e-001
2.4500000000000001e-002 0.0000000000000000e+000 -5.0000000000000001e-003  2.9614072312367612e-001
2.4500000000000001e-002 0.0000000000000000e+000 -4.0000000000000001e-003  3.5565312380049230e-001
2.4500000000000001e-002 0.0000000000000000e+000 -3.0000000000000001e-003  4.1853678959369994e-001
2.4500000000000001e-002 0.0000000000000000e+000 -2.0000000000000000e-003  4.8762438329211211e-001
2.4500000000000001e-002 0.0000000000000000e+000 -1.0000000000000000e-003  5.8712416093954156e-001
2.5000000000000001e-002 0.0000000000000000e+000 -5.0000000000000001e-003  2.7770869373148288e-001
2.5000000000000001e-002 0.0000000000000000e+000 -4.0000000000000001e-003  3.2876948602576450e-001
2.5000000000000001e-002 0.0000000000000000e+000 -3.0000000000000001e-003  3.9326465181504583e-001
2.5000000000000001e-002 0.0000000000000000e+000 -2.0000000000000000e-003  4.5966454708286192e-001
2.5000000000000001e-002 0.0000000000000000e+000 -1.0000000000000000e-003  5.4135691472187741e-001
2.5500000000000002e-002 0.0000000000000000e+000 -5.0000000000000001e-003  2.5828535139336195e-001
2.5500000000000002e-002 0.0000000000000000e+000 -4.0000000000000001e-003  3.0110017696220398e-001
2.5500000000000002e-002 0.0000000000000000e+000 -3.0000000000000001e-003  3.6218564698531264e-001
2.5500000000000002e-002 0.0000000000000000e+000 -2.0000000000000000e-003  4.2327566141388895e-001
2.5500000000000002e-002 0.0000000000000000e+000 -1.0000000000000000e-003  4.9069599249611140e-001
2.6000000000000002e-002 0.0000000000000000e+000 -5.0000000000000001e-003  2.3787069610931347e-001
2.6000000000000002e-002 0.0000000000000000e+000 -4.0000000000000001e-003  2.7311542055805399e-001
2.6000000000000002e-002 0.0000000000000000e+000 -3.0000000000000001e-003  3.2617474627132531e-001
2.6000000000000002e-002 0.0000000000000000e+000 -2.0000000000000000e-003  3.7823885452973616e-001
2.6000000000000002e-002 0.0000000000000000e+000 -1.0000000000000000e-003  4.3420588607445260e-001
2.6499999999999999e-002 0.0000000000000000e+000 -5.0000000000000001e-003  2.1441605531473745e-001
2.6499999999999999e-002 0.0000000000000000e+000 -4.0000000000000001e-003  2.4450253105066833e-001
2.6499999999999999e-002 0.0000000000000000e+000 -3.0000000000000001e-003  2.8360889808999884e-001
2.6499999999999999e-002 0.0000000000000000e+000 -2.0000000000000000e-003  3.3038197856731971e-001
2.6499999999999999e-002 0.0000000000000000e+000 -1.0000000000000000e-003  3.7807649441149133e-001
2.7000000000000000e-002 0.0000000000000000e+000 -5.0000000000000001e-003  1.8605506233546695e-001
2.7000000000000000e-002 0.0000000000000000e+000 -4.0000000000000001e-003  2.1278345365763116e-001
2.7000000000000000e-002 0.0000000000000000e+000 -3.0000000000000001e-003  2.3998349947993936e-001
2.7000000000000000e-002 0.0000000000000000e+000 -2.0000000000000000e-003  2.8240626087332815e-001
2.7000000000000000e-002 0.0000000000000000e+000 -1.0000000000000000e-003  3.2512345254258390e-001
2.7500000000000000e-002 0.0000000000000000e+000 -5.0000000000000001e-003  1.5725219591643275e-001
2.7500000000000000e-002 0.0000000000000000e+000 -4.0000000000000001e-003  1.8083968069262124e-001
2.7500000000000000e-002 0.0000000000000000e+000 -3.0000000000000001e-003  2.0077491768001995e-001
2.7500000000000000e-002 0.0000000000000000e+000 -2.0000000000000000e-003  2.3474772188497292e-001
2.7500000000000000e-002 0.0000000000000000e+000 -1.0000000000000000e-003  2.7275693417928598e-001
2.8000000000000001e-002 0.0000000000000000e+000 -5.0000000000000001e-003  1.2802434112864275e-001
2.8000000000000001e-002 0.0000000000000000e+000 -4.0000000000000001e-003  1.4867121215563869e-001
2.8000000000000001e-002 0.0000000000000000e+000 -3.0000000000000001e-003  1.6563893061640847e-001
2.8000000000000001e-002 0.0000000000000000e+000 -2.0000000000000000e-003  1.8740636160225438e-001
2.8000000000000001e-002 0.0000000000000000e+000 -1.0000000000000000e-003  2.1813740368261758e-001
2.8500000000000001e-002 0.0000000000000000e+000 -5.0000000000000001e-003  9.8227137210297882e-002
2.8500000000000001e-002 0.0000000000000000e+000 -4.0000000000000001e-003  1.1375519274800801e-001
2.8500000000000001e-002 0.0000000000000000e+000 -3.0000000000000001e-003  1.2808819680868469e-001
2.8500000000000001e-002 0.0000000000000000e+000 -2.0000000000000000e-003  1.4036903055594210e-001
2.8500000000000001e-002 0.0000000000000000e+000 -1.0000000000000000e-003  1.6241850393144550e-001
2.9000000000000001e-002 0.0000000000000000e+000 -5.0000000000000001e-003  6.6975565325260084e-002
2.9000000000000001e-002 0.0000000000000000e+000 -4.0000000000000001e-003  7.7434172975474863e-002
2.9000000000000001e-002 0.0000000000000000e+000 -3.0000000000000001e-003  8.6537120776265006e-002
2.9000000000000001e-002 0.0000000000000000e+000 -2.0000000000000000e-003  9.5700728540767402e-002
2.9000000000000001e-002 0.0000000000000000e+000 -1.0000000000000000e-003  1.0656106137265473e-001
2.9500000000000002e-002 0.0000000000000000e+000 -5.0000000000000001e-003  3.1441239817089350e-002
2.9500000000000002e-002 0.0000000000000000e+000 -4.0000000000000001e-003  3.8723603052475700e-002
2.9500000000000002e-002 0.0000000000000000e+000 -3.0000000000000001e-003  4.4504682633187791e-002
2.9500000000000002e-002 0.0000000000000000e+000 -2.0000000000000000e-003  5.0175684256702727e-002
2.9500000000000002e-002 0.0000000000000000e+000 -1.0000000000000000e-003  5.5112334300375231e-002
2.9999999999999999e-002 0.0000000000000000e+000 -5.0000000000000001e-003  -2.8969022695177430e-003
2.9999999999999999e-002 0.0000000000000000e+000 -4.0000000000000001e-003  3.7192092363719058e-004
2.9999999999999999e-002 0.0000000000000000e+000 -3.0000000000000001e-003  2.9079099551483269e-003
2.9999999999999999e-002 0.0000000000000000e+000 -2.0000000000000000e-003  4.4251933387143318e-003
2.9999999999999999e-002 0.0000000000000000e+000 -1.0000000000000000e-003  4.0118257523109532e-003
3.0499999999999999e-002 0.0000000000000000e+000 -5.0000000000000001e-003  -3.2482129992286488e-002
3.0499999999999999e-002 0.0000000000000000e+000 -4.0000000000000001e-003  -3.7552027276668572e-002
3.0499999999999999e-002 0.0000000000000000e+000 -3.0000000000000001e-003  -3.8261128794358459e-002
3.0499999999999999e-002 0.0000000000000000e+000 -2.0000000000000000e-003  -4.1196497166866235e-002
3.0499999999999999e-002 0.0000000000000000e+000 -1.0000000000000000e-003  -4.7719827804256501e-002
3.1000000000000000e-002 0.0000000000000000e+000 -5.0000000000000001e-003  -6.0785982017096001e-002
3.1000000000000000e-002 0.0000000000000000e+000 -4.0000000000000001e-003  -7.3954061785843711e-002
3.1000000000000000e-002 0.0000000000000000e+000 -3.0000000000000001e-003  -7.9588084870773845e-002
3.1000000000000000e-002 0.0000000000000000e+000 -2.0000000000000000e-003  -8.7028592540712699e-002
3.1000000000000000e-002 0.0000000000000000e+000 -1.0000000000000000e-003  -9.7408643052087962e-002
3.1500000000000000e-002 0.0000000000000000e+000 -5.0000000000000001e-003  -8.6757473545118619e-002
3.1500000000000000e-002 0.0000000000000000e+000 -4.0000000000000001e-003  -1.0162640570328983e-001
3.1500000000000000e-002 0.0000000000000000e+000 -3.0000000000000001e-003  -1.1920986531344385e-001
3.1500000000000000e-002 0.0000000000000000e+000 -2.0000000000000000e-003  -1.3461511649274430e-001
3.1500000000000000e-002 0.0000000000000000e+000 -1.0000000000000000e-003  -1.5444529645959590e-001
3.2000000000000001e-002 0.0000000000000000e+000 -5.0000000000000001e-003  -1.1265480151520005e-001
3.2000000000000001e-002 0.0000000000000000e+000 -4.0000000000000001e-003  -1.2919158989979485e-001
3.2000000000000001e-002 0.0000000000000000e+000 -3.0000000000000001e-003  -1.5908766203160096e-001
3.2000000000000001e-002 0.0000000000000000e+000 -2.0000000000000000e-003  -1.8552025487256898e-001
3.2000000000000001e-002 0.0000000000000000e+000 -1.0000000000000000e-003  -2.1178250446329375e-001
3.2500000000000001e-002 0.0000000000000000e+000 -5.0000000000000001e-003  -1.3847796592734021e-001
3.2500000000000001e-002 0.0000000000000000e+000 -4.0000000000000001e-003  -1.6430460006772263e-001
3.2500000000000001e-002 0.0000000000000000e+000 -3.0000000000000001e-003  -1.9623803180075772e-001
3.2500000000000001e-002 0.0000000000000000e+000 -2.0000000000000000e-003  -2.3523880721177978e-001
3.2500000000000001e-002 0.0000000000000000e+000 -1.0000000000000000e-003  -2.6355385771796785e-001
3.3000000000000002e-002 0.0000000000000000e+000 -5.0000000000000001e-003  -1.6872004344025154e-001
3.3000000000000002e-002 0.0000000000000000e+000 -4.0000000000000001e-003  -1.9731733959779357e-001
3.3000000000000002e-002 0.0000000000000000e+000 -3.0000000000000001e-003  -2.3409526048838480e-001
3.3000000000000002e-002 0.0000000000000000e+000 -2.0000000000000000e-003  -2.8221512798740472e-001
3.3000000000000002e-002 0.0000000000000000e+000 -1.0000000000000000e-003  -3.1626109660964152e-001
3.3500000000000002e-002 0.0000000000000000e+000 -5.0000000000000001e-003  -1.9852632385829944e-001
3.3500000000000002e-002 0.0000000000000000e+000 -4.0000000000000001e-003  -2.3004114209211382e-001
3.3500000000000002e-002 0.0000000000000000e+000 -3.0000000000000001e-003  -2.7138175422797756e-001
3.3500000000000002e-002 0.0000000000000000e+000 -2.0000000000000000e-003  -3.2548452213457069e-001
3.3500000000000002e-002 0.0000000000000000e+000 -1.0000000000000000e-003  -3.7044946547891344e-001
3.4000000000000002e-002 0.0000000000000000e+000 -5.0000000000000001e-003  -2.2714218851398624e-001
3.4000000000000002e-002 0.0000000000000000e+000 -4.0000000000000001e-003  -2.6192418957994457e-001
3.4000000000000002e-002 0.0000000000000000e+000 -3.0000000000000001e-003  -3.0729049856805246e-001
3.4000000000000002e-002 0.0000000000000000e+000 -2.0000000000000000e-003  -3.6520803925314688e-001
3.4000000000000002e-002 0.0000000000000000e+000 -1.0000000000000000e-003  -4.2487697229470728e-001
3.4500000000000003e-002 0.0000000000000000e+000 -5.0000000000000001e-003  -2.5362460686139165e-001
3.4500000000000003e-002 0.0000000000000000e+000 -4.0000000000000001e-003  -2.9261682130541439e-001
3.4500000000000003e-002 0.0000000000000000e+000 -3.0000000000000001e-003  -3.4230452251083637e-001
3.4500000000000003e-002 0.0000000000000000e+000 -2.0000000000000000e-003  -4.0403683597443191e-001
3.4500000000000003e-002 0.0000000000000000e+000 -1.0000000000000000e-003  -4.7927801510130436e-001
3.5000000000000003e-002 0.0000000000000000e+000 -5.0000000000000001e-003  -2.7819566897184755e-001
3.5000000000000003e-002 0.0000000000000000e+000 -4.0000000000000001e-003  -3.2211903726852270e-001
3.5000000000000003e-002 0.0000000000000000e+000 -3.0000000000000001e-003  -3.7642382605632896e-001
3.5000000000000003e-002 0.0000000000000000e+000 -2.0000000000000000e-003  -4.4498082711421821e-001
3.5000000000000003e-002 0.0000000000000000e+000 -1.0000000000000000e-003  -5.3258984420593336e-001
3.5500000000000004e-002 0.0000000000000000e+000 -5.0000000000000001e-003  -3.0258757182543539e-001
3.5500000000000004e-002 0.0000000000000000e+000 -4.0000000000000001e-003  -3.5037552931249666e-001
3.5500000000000004e-002 0.0000000000000000e+000 -3.0000000000000001e-003  -4.1058902616344756e-001
3.5500000000000004e-002 0.0000000000000000e+000 -2.0000000000000000e-003  -4.8736680494006956e-001
3.5500000000000004e-002 0.0000000000000000e+000 -1.0000000000000000e-003  -5.8399119033960778e-001
3.6000000000000004e-002 0.0000000000000000e+000 -5.0000000000000001e-003  -3.2639782368490405e-001
3.6000000000000004e-002 0.0000000000000000e+000 -4.0000000000000001e-003  -3.7438445017732025e-001
3.6000000000000004e-002 0.0000000000000000e+000 -3.0000000000000001e-003  -4.4022371471845856e-001
3.6000000000000004e-002 0.0000000000000000e+000 -2.0000000000000000e-003  -5.2301072542072002e-001
3.6000000000000004e-002 0.0000000000000000e+000 -1.0000000000000000e-003  -6.1892815302468707e-001
3.6499999999999998e-002 0.0000000000000000e+000 -5.0000000000000001e-003  -3.3813436389673818e-001
3.6499999999999998e-002 0.0000000000000000e+000 -4.0000000000000001e-003  -3.9330198317091702e-001
3.6499999999999998e-002 0.0000000000000000e+000 -3.0000000000000001e-003  -4.6652659496829457e-001
3.6499999999999998e-002 0.0000000000000000e+000 -2.0000000000000000e-003  -5.5096516041136956e-001
3.6499999999999998e-002 0.0000000000000000e+000 -1.0000000000000000e-003  -6.4750722493073298e-001
3.6999999999999998e-002 0.0000000000000000e+000 -5.0000000000000001e-003  -3.4867839240467013e-001
3.6999999999999998e-002 0.0000000000000000e+000 -4.0000000000000001e-003  -4.0832693746240845e-001
3.6999999999999998e-002 0.0000000000000000e+000 -3.0000000000000001e-003  -4.8630156197347685e-001
3.6999999999999998e-002 0.0000000000000000e+000 -2.0000000000000000e-003  -5.7139673274615277e-001
3.6999999999999998e-002 0.0000000000000000e+000 -1.0000000000000000e-003  -6.7046930970665586e-001
3.7499999999999999e-002 0.0000000000000000e+000 -5.0000000000000001e-003  -3.6116894861931070e-001
3.7499999999999999e-002 0.0000000000000000e+000 -4.0000000000000001e-003  -4.1979889772863560e-001
3.7499999999999999e-002 0.0000000000000000e+000 -3.0000000000000001e-003  -4.9722672568140752e-001
3.7499999999999999e-002 0.0000000000000000e+000 -2.0000000000000000e-003  -5.8356183224049585e-001
3.7499999999999999e-002 0.0000000000000000e+000 -1.0000000000000000e-003  -6.8435230649095646e-001
3.7999999999999999e-002 0.0000000000000000e+000 -5.0000000000000001e-003  -3.7173104361346271e-001
3.7999999999999999e-002 0.0000000000000000e+000 -4.0000000000000001e-003  -4.2983052959260248e-001
3.7999999999999999e-002 0.0000000000000000e+000 -3.0000000000000001e-003  -5.0655681700019395e-001
3.7999999999999999e-002 0.0000000000000000e+000 -2.0000000000000000e-003  -5.9418971533681475e-001
3.7999999999999999e-002 0.0000000000000000e+000 -1.0000000000000000e-003  -6.9611318014466150e-001
3.8500000000000000e-002 0.0000000000000000e+000 -5.0000000000000001e-003  -3.8036467738712587e-001
3.8500000000000000e-002 0.0000000000000000e+000 -4.0000000000000001e-003  -4.3941133024325918e-001
3.8500000000000000e-002 0.0000000000000000e+000 -3.0000000000000001e-003  -5.1426767003098506e-001
3.8500000000000000e-002 0.0000000000000000e+000 -2.0000000000000000e-003  -6.0380159041847570e-001
3.8500000000000000e-002 0.0000000000000000e+000 -1.0000000000000000e-003  -7.0643388513439231e-001
3.9000000000000000e-002 0.0000000000000000e+000 -5.0000000000000001e-003  -3.8706984994030047e-001
3.9000000000000000e-002 0.0000000000000000e+000 -4.0000000000000001e-003  -4.4706366967342714e-001
3.9000000000000000e-002 0.0000000000000000e+000 -3.0000000000000001e-003  -5.2035928477378035e-001
3.9000000000000000e-002 0.0000000000000000e+000 -2.0000000000000000e-003  -6.1248071785968672e-001
3.9000000000000000e-002 0.0000000000000000e+000 -1.0000000000000000e-003  -7.1480014370633471e-001
3.9500000000000000e-002 0.0000000000000000e+000 -5.0000000000000001e-003  -3.8918622517014628e-001
3.9500000000000000e-002 0.0000000000000000e+000 -4.0000000000000001e-003  -4.5278754788310632e-001
3.9500000000000000e-002 0.0000000000000000e+000 -3.0000000000000001e-003  -5.2483166122858005e-001
3.9500000000000000e-002 0.0000000000000000e+000 -2.0000000000000000e-003  -6.1953024228324571e-001
3.9500000000000000e-002 0.0000000000000000e+000 -1.0000000000000000e-003  -7.1589595677169071e-001
4.0000000000000001e-002 0.0000000000000000e+000 -5.0000000000000001e-003  -3.8946788752263828e-001
4.0000000000000001e-002 0.0000000000000000e+000 -4.0000000000000001e-003  -4.5501280467178179e-001
4.0000000000000001e-002 0.0000000000000000e+000 -3.0000000000000001e-003  -5.2826183886867506e-001
4.0000000000000001e-002 0.0000000000000000e+000 -2.0000000000000000e-003  -6.1685799690502052e-001
4.0000000000000001e-002 0.0000000000000000e+000 -1.0000000000000000e-003  -7.1735346879521555e-001
