# Supplementary material for: Design of a New 1D Halbach Magnet Array with Good Sinusoidal Magnetic Field by Analyzing the Curved Surface
Source: Sensors (Basel). 2021 Apr 4;21(7):2522. doi: 10.3390/s21072522 (PMC8038479; doi:10.3390/s21072522)
Supplement: Supplementary file 1 [file sensors-21-02522-s001.zip › data/bxmh15.fld]

0.0000000000000000e+000 0.0000000000000000e+000 -5.0000000000000001e-003  -4.4403677783052647e-001
0.0000000000000000e+000 0.0000000000000000e+000 -4.0000000000000001e-003  -5.2257885081294231e-001
0.0000000000000000e+000 0.0000000000000000e+000 -3.0000000000000001e-003  -6.1338452862967263e-001
0.0000000000000000e+000 0.0000000000000000e+000 -2.0000000000000000e-003  -7.1196519349033160e-001
0.0000000000000000e+000 0.0000000000000000e+000 -1.0000000000000000e-003  -8.1851948409836350e-001
5.0000000000000001e-004 0.0000000000000000e+000 -5.0000000000000001e-003  -4.5295428067596177e-001
5.0000000000000001e-004 0.0000000000000000e+000 -4.0000000000000001e-003  -5.1790961009099301e-001
5.0000000000000001e-004 0.0000000000000000e+000 -3.0000000000000001e-003  -6.0757571100473318e-001
5.0000000000000001e-004 0.0000000000000000e+000 -2.0000000000000000e-003  -7.0613240230188623e-001
5.0000000000000001e-004 0.0000000000000000e+000 -1.0000000000000000e-003  -8.1926684822358342e-001
1.0000000000000000e-003 0.0000000000000000e+000 -5.0000000000000001e-003  -4.4455319666022586e-001
1.0000000000000000e-003 0.0000000000000000e+000 -4.0000000000000001e-003  -5.1231761073896287e-001
1.0000000000000000e-003 0.0000000000000000e+000 -3.0000000000000001e-003  -5.9878131916797006e-001
1.0000000000000000e-003 0.0000000000000000e+000 -2.0000000000000000e-003  -6.9985626947285184e-001
1.0000000000000000e-003 0.0000000000000000e+000 -1.0000000000000000e-003  -8.1886278301960858e-001
1.5000000000000000e-003 0.0000000000000000e+000 -5.0000000000000001e-003  -4.3362065550253426e-001
1.5000000000000000e-003 0.0000000000000000e+000 -4.0000000000000001e-003  -5.0468329871934103e-001
1.5000000000000000e-003 0.0000000000000000e+000 -3.0000000000000001e-003  -5.8588955941954979e-001
1.5000000000000000e-003 0.0000000000000000e+000 -2.0000000000000000e-003  -6.9016851470276208e-001
1.5000000000000000e-003 0.0000000000000000e+000 -1.0000000000000000e-003  -8.1038410029485919e-001
2.0000000000000000e-003 0.0000000000000000e+000 -5.0000000000000001e-003  -4.2155851381759984e-001
2.0000000000000000e-003 0.0000000000000000e+000 -4.0000000000000001e-003  -4.9570040246874403e-001
2.0000000000000000e-003 0.0000000000000000e+000 -3.0000000000000001e-003  -5.7540533821287876e-001
2.0000000000000000e-003 0.0000000000000000e+000 -2.0000000000000000e-003  -6.7812696081261881e-001
2.0000000000000000e-003 0.0000000000000000e+000 -1.0000000000000000e-003  -7.9565718120892959e-001
2.5000000000000001e-003 0.0000000000000000e+000 -5.0000000000000001e-003  -4.1185156092180752e-001
2.5000000000000001e-003 0.0000000000000000e+000 -4.0000000000000001e-003  -4.8533106360434336e-001
2.5000000000000001e-003 0.0000000000000000e+000 -3.0000000000000001e-003  -5.6534518937822986e-001
2.5000000000000001e-003 0.0000000000000000e+000 -2.0000000000000000e-003  -6.6692886662022988e-001
2.5000000000000001e-003 0.0000000000000000e+000 -1.0000000000000000e-003  -7.8324583977749840e-001
3.0000000000000001e-003 0.0000000000000000e+000 -5.0000000000000001e-003  -4.0126621680614438e-001
3.0000000000000001e-003 0.0000000000000000e+000 -4.0000000000000001e-003  -4.7314016842347995e-001
3.0000000000000001e-003 0.0000000000000000e+000 -3.0000000000000001e-003  -5.5345644602996058e-001
3.0000000000000001e-003 0.0000000000000000e+000 -2.0000000000000000e-003  -6.5292630227617054e-001
3.0000000000000001e-003 0.0000000000000000e+000 -1.0000000000000000e-003  -7.6807336367378665e-001
3.5000000000000001e-003 0.0000000000000000e+000 -5.0000000000000001e-003  -3.8920018822517199e-001
3.5000000000000001e-003 0.0000000000000000e+000 -4.0000000000000001e-003  -4.5443314055077527e-001
3.5000000000000001e-003 0.0000000000000000e+000 -3.0000000000000001e-003  -5.2790076678540965e-001
3.5000000000000001e-003 0.0000000000000000e+000 -2.0000000000000000e-003  -6.3370531721484402e-001
3.5000000000000001e-003 0.0000000000000000e+000 -1.0000000000000000e-003  -7.4631712137215167e-001
4.0000000000000001e-003 0.0000000000000000e+000 -5.0000000000000001e-003  -3.6785454973952858e-001
4.0000000000000001e-003 0.0000000000000000e+000 -4.0000000000000001e-003  -4.2906425193721320e-001
4.0000000000000001e-003 0.0000000000000000e+000 -3.0000000000000001e-003  -4.9670508433114147e-001
4.0000000000000001e-003 0.0000000000000000e+000 -2.0000000000000000e-003  -5.9062649879722684e-001
4.0000000000000001e-003 0.0000000000000000e+000 -1.0000000000000000e-003  -7.1560436271118855e-001
4.5000000000000005e-003 0.0000000000000000e+000 -5.0000000000000001e-003  -3.3993873451679096e-001
4.5000000000000005e-003 0.0000000000000000e+000 -4.0000000000000001e-003  -4.0118991348837452e-001
4.5000000000000005e-003 0.0000000000000000e+000 -3.0000000000000001e-003  -4.6380895772046388e-001
4.5000000000000005e-003 0.0000000000000000e+000 -2.0000000000000000e-003  -5.4316337796149883e-001
4.5000000000000005e-003 0.0000000000000000e+000 -1.0000000000000000e-003  -6.5039068411457013e-001
5.0000000000000001e-003 0.0000000000000000e+000 -5.0000000000000001e-003  -3.0626579313279717e-001
5.0000000000000001e-003 0.0000000000000000e+000 -4.0000000000000001e-003  -3.6793642439049584e-001
5.0000000000000001e-003 0.0000000000000000e+000 -3.0000000000000001e-003  -4.2999895040675373e-001
5.0000000000000001e-003 0.0000000000000000e+000 -2.0000000000000000e-003  -5.0803815139339581e-001
5.0000000000000001e-003 0.0000000000000000e+000 -1.0000000000000000e-003  -6.0389841397588817e-001
5.4999999999999997e-003 0.0000000000000000e+000 -5.0000000000000001e-003  -2.8140449209514745e-001
5.4999999999999997e-003 0.0000000000000000e+000 -4.0000000000000001e-003  -3.3321076151185541e-001
5.4999999999999997e-003 0.0000000000000000e+000 -3.0000000000000001e-003  -3.9545339189429041e-001
5.4999999999999997e-003 0.0000000000000000e+000 -2.0000000000000000e-003  -4.7764882100487049e-001
5.4999999999999997e-003 0.0000000000000000e+000 -1.0000000000000000e-003  -5.5990313560052773e-001
6.0000000000000001e-003 0.0000000000000000e+000 -5.0000000000000001e-003  -2.5926347120992954e-001
6.0000000000000001e-003 0.0000000000000000e+000 -4.0000000000000001e-003  -3.0059795856936006e-001
6.0000000000000001e-003 0.0000000000000000e+000 -3.0000000000000001e-003  -3.6199008433640384e-001
6.0000000000000001e-003 0.0000000000000000e+000 -2.0000000000000000e-003  -4.2705920578354734e-001
6.0000000000000001e-003 0.0000000000000000e+000 -1.0000000000000000e-003  -4.9388216295694737e-001
6.5000000000000006e-003 0.0000000000000000e+000 -5.0000000000000001e-003  -2.3632743740738910e-001
6.5000000000000006e-003 0.0000000000000000e+000 -4.0000000000000001e-003  -2.7660141942451683e-001
6.5000000000000006e-003 0.0000000000000000e+000 -3.0000000000000001e-003  -3.1675174296142283e-001
6.5000000000000006e-003 0.0000000000000000e+000 -2.0000000000000000e-003  -3.6758317014358016e-001
6.5000000000000006e-003 0.0000000000000000e+000 -1.0000000000000000e-003  -4.2379826716415597e-001
7.0000000000000001e-003 0.0000000000000000e+000 -5.0000000000000001e-003  -2.1259639068752595e-001
7.0000000000000001e-003 0.0000000000000000e+000 -4.0000000000000001e-003  -2.4194892647243060e-001
7.0000000000000001e-003 0.0000000000000000e+000 -3.0000000000000001e-003  -2.7224794873189301e-001
7.0000000000000001e-003 0.0000000000000000e+000 -2.0000000000000000e-003  -3.1115099825976950e-001
7.0000000000000001e-003 0.0000000000000000e+000 -1.0000000000000000e-003  -3.5843717246597578e-001
7.4999999999999997e-003 0.0000000000000000e+000 -5.0000000000000001e-003  -1.7694185658124312e-001
7.4999999999999997e-003 0.0000000000000000e+000 -4.0000000000000001e-003  -1.9914618378932680e-001
7.4999999999999997e-003 0.0000000000000000e+000 -3.0000000000000001e-003  -2.2776833496319451e-001
7.4999999999999997e-003 0.0000000000000000e+000 -2.0000000000000000e-003  -2.6065589689684543e-001
7.4999999999999997e-003 0.0000000000000000e+000 -1.0000000000000000e-003  -2.9528145718346416e-001
8.0000000000000002e-003 0.0000000000000000e+000 -5.0000000000000001e-003  -1.3455864608824591e-001
8.0000000000000002e-003 0.0000000000000000e+000 -4.0000000000000001e-003  -1.5603810036699170e-001
8.0000000000000002e-003 0.0000000000000000e+000 -3.0000000000000001e-003  -1.8265793278498721e-001
8.0000000000000002e-003 0.0000000000000000e+000 -2.0000000000000000e-003  -2.1129155779295777e-001
8.0000000000000002e-003 0.0000000000000000e+000 -1.0000000000000000e-003  -2.3935959451802985e-001
8.5000000000000006e-003 0.0000000000000000e+000 -5.0000000000000001e-003  -9.0114155232966453e-002
8.5000000000000006e-003 0.0000000000000000e+000 -4.0000000000000001e-003  -1.1086721786464460e-001
8.5000000000000006e-003 0.0000000000000000e+000 -3.0000000000000001e-003  -1.3553168857095402e-001
8.5000000000000006e-003 0.0000000000000000e+000 -2.0000000000000000e-003  -1.6129643027956139e-001
8.5000000000000006e-003 0.0000000000000000e+000 -1.0000000000000000e-003  -1.8443911279042330e-001
9.0000000000000011e-003 0.0000000000000000e+000 -5.0000000000000001e-003  -5.4593176140947858e-002
9.0000000000000011e-003 0.0000000000000000e+000 -4.0000000000000001e-003  -6.4012277296831593e-002
9.0000000000000011e-003 0.0000000000000000e+000 -3.0000000000000001e-003  -8.6507691459954100e-002
9.0000000000000011e-003 0.0000000000000000e+000 -2.0000000000000000e-003  -1.0614516290607048e-001
9.0000000000000011e-003 0.0000000000000000e+000 -1.0000000000000000e-003  -1.1667729069743653e-001
9.4999999999999998e-003 0.0000000000000000e+000 -5.0000000000000001e-003  -2.2838883448693070e-002
9.4999999999999998e-003 0.0000000000000000e+000 -4.0000000000000001e-003  -2.8066094812608886e-002
9.4999999999999998e-003 0.0000000000000000e+000 -3.0000000000000001e-003  -3.7408586789520214e-002
9.4999999999999998e-003 0.0000000000000000e+000 -2.0000000000000000e-003  -4.6457273016519668e-002
9.4999999999999998e-003 0.0000000000000000e+000 -1.0000000000000000e-003  -5.4786446438352426e-002
1.0000000000000000e-002 0.0000000000000000e+000 -5.0000000000000001e-003  9.0274431467287451e-003
1.0000000000000000e-002 0.0000000000000000e+000 -4.0000000000000001e-003  6.9042630261694944e-003
1.0000000000000000e-002 0.0000000000000000e+000 -3.0000000000000001e-003  3.0985469893315548e-003
1.0000000000000000e-002 0.0000000000000000e+000 -2.0000000000000000e-003  1.2870237539775876e-003
1.0000000000000000e-002 0.0000000000000000e+000 -1.0000000000000000e-003  2.0798250803507482e-003
1.0500000000000001e-002 0.0000000000000000e+000 -5.0000000000000001e-003  4.1005803645317571e-002
1.0500000000000001e-002 0.0000000000000000e+000 -4.0000000000000001e-003  4.1986654768114848e-002
1.0500000000000001e-002 0.0000000000000000e+000 -3.0000000000000001e-003  4.5179148376424574e-002
1.0500000000000001e-002 0.0000000000000000e+000 -2.0000000000000000e-003  4.9833277305287263e-002
1.0500000000000001e-002 0.0000000000000000e+000 -1.0000000000000000e-003  6.1313024003163040e-002
1.0999999999999999e-002 0.0000000000000000e+000 -5.0000000000000001e-003  7.3096198047073332e-002
1.0999999999999999e-002 0.0000000000000000e+000 -4.0000000000000001e-003  7.9092983164558886e-002
1.0999999999999999e-002 0.0000000000000000e+000 -3.0000000000000001e-003  8.8833217371758727e-002
1.0999999999999999e-002 0.0000000000000000e+000 -2.0000000000000000e-003  1.0432920244075418e-001
1.0999999999999999e-002 0.0000000000000000e+000 -1.0000000000000000e-003  1.2017515350322629e-001
1.1500000000000000e-002 0.0000000000000000e+000 -5.0000000000000001e-003  1.0529862635199608e-001
1.1500000000000000e-002 0.0000000000000000e+000 -4.0000000000000001e-003  1.1798436961793460e-001
1.1500000000000000e-002 0.0000000000000000e+000 -3.0000000000000001e-003  1.3709681877821481e-001
1.1500000000000000e-002 0.0000000000000000e+000 -2.0000000000000000e-003  1.5977501159209076e-001
1.1500000000000000e-002 0.0000000000000000e+000 -1.0000000000000000e-003  1.7919541730333036e-001
1.2000000000000000e-002 0.0000000000000000e+000 -5.0000000000000001e-003  1.3761308856008578e-001
1.2000000000000000e-002 0.0000000000000000e+000 -4.0000000000000001e-003  1.6005416631130087e-001
1.2000000000000000e-002 0.0000000000000000e+000 -3.0000000000000001e-003  1.8885767628594166e-001
1.2000000000000000e-002 0.0000000000000000e+000 -2.0000000000000000e-003  2.1412031094201106e-001
1.2000000000000000e-002 0.0000000000000000e+000 -1.0000000000000000e-003  2.4218122676911188e-001
1.2500000000000001e-002 0.0000000000000000e+000 -5.0000000000000001e-003  1.7311448080801589e-001
1.2500000000000001e-002 0.0000000000000000e+000 -4.0000000000000001e-003  2.0542520902357431e-001
1.2500000000000001e-002 0.0000000000000000e+000 -3.0000000000000001e-003  2.3613233427723285e-001
1.2500000000000001e-002 0.0000000000000000e+000 -2.0000000000000000e-003  2.6919630652458065e-001
1.2500000000000001e-002 0.0000000000000000e+000 -1.0000000000000000e-003  3.0474139837979280e-001
1.3000000000000001e-002 0.0000000000000000e+000 -5.0000000000000001e-003  2.0866879926908055e-001
1.3000000000000001e-002 0.0000000000000000e+000 -4.0000000000000001e-003  2.4474728216366001e-001
1.3000000000000001e-002 0.0000000000000000e+000 -3.0000000000000001e-003  2.8348700057643195e-001
1.3000000000000001e-002 0.0000000000000000e+000 -2.0000000000000000e-003  3.2459870063133300e-001
1.3000000000000001e-002 0.0000000000000000e+000 -1.0000000000000000e-003  3.6808238232836321e-001
1.3500000000000000e-002 0.0000000000000000e+000 -5.0000000000000001e-003  2.3873086070670252e-001
1.3500000000000000e-002 0.0000000000000000e+000 -4.0000000000000001e-003  2.8521056320393279e-001
1.3500000000000000e-002 0.0000000000000000e+000 -3.0000000000000001e-003  3.3491892328928163e-001
1.3500000000000000e-002 0.0000000000000000e+000 -2.0000000000000000e-003  3.8495650145763721e-001
1.3500000000000000e-002 0.0000000000000000e+000 -1.0000000000000000e-003  4.3613040383855306e-001
1.4000000000000000e-002 0.0000000000000000e+000 -5.0000000000000001e-003  2.6712639630937224e-001
1.4000000000000000e-002 0.0000000000000000e+000 -4.0000000000000001e-003  3.1555356916199967e-001
1.4000000000000000e-002 0.0000000000000000e+000 -3.0000000000000001e-003  3.7828981877161205e-001
1.4000000000000000e-002 0.0000000000000000e+000 -2.0000000000000000e-003  4.4313566859774606e-001
1.4000000000000000e-002 0.0000000000000000e+000 -1.0000000000000000e-003  5.0744662279719799e-001
1.4500000000000001e-002 0.0000000000000000e+000 -5.0000000000000001e-003  2.9389063216179584e-001
1.4500000000000001e-002 0.0000000000000000e+000 -4.0000000000000001e-003  3.4617082375622987e-001
1.4500000000000001e-002 0.0000000000000000e+000 -3.0000000000000001e-003  4.0745247232565257e-001
1.4500000000000001e-002 0.0000000000000000e+000 -2.0000000000000000e-003  4.8790656597211857e-001
1.4500000000000001e-002 0.0000000000000000e+000 -1.0000000000000000e-003  5.6822350553854417e-001
1.4999999999999999e-002 0.0000000000000000e+000 -5.0000000000000001e-003  3.1918110515301562e-001
1.4999999999999999e-002 0.0000000000000000e+000 -4.0000000000000001e-003  3.7529843608720581e-001
1.4999999999999999e-002 0.0000000000000000e+000 -3.0000000000000001e-003  4.3970056154464071e-001
1.4999999999999999e-002 0.0000000000000000e+000 -2.0000000000000000e-003  5.1836810220100116e-001
1.4999999999999999e-002 0.0000000000000000e+000 -1.0000000000000000e-003  6.2772640115731126e-001
1.5500000000000000e-002 0.0000000000000000e+000 -5.0000000000000001e-003  3.4299781528303214e-001
1.5500000000000000e-002 0.0000000000000000e+000 -4.0000000000000001e-003  4.0211474241056316e-001
1.5500000000000000e-002 0.0000000000000000e+000 -3.0000000000000001e-003  4.7110287867991374e-001
1.5500000000000000e-002 0.0000000000000000e+000 -2.0000000000000000e-003  5.4870904287593936e-001
1.5500000000000000e-002 0.0000000000000000e+000 -1.0000000000000000e-003  6.7615594107754085e-001
1.6000000000000000e-002 0.0000000000000000e+000 -5.0000000000000001e-003  3.6534076255184472e-001
1.6000000000000000e-002 0.0000000000000000e+000 -4.0000000000000001e-003  4.2745728587271653e-001
1.6000000000000000e-002 0.0000000000000000e+000 -3.0000000000000001e-003  5.0179492253599145e-001
1.6000000000000000e-002 0.0000000000000000e+000 -2.0000000000000000e-003  5.9195754771698339e-001
1.6000000000000000e-002 0.0000000000000000e+000 -1.0000000000000000e-003  6.9655375927320684e-001
1.6500000000000001e-002 0.0000000000000000e+000 -5.0000000000000001e-003  3.8620994695945360e-001
1.6500000000000001e-002 0.0000000000000000e+000 -4.0000000000000001e-003  4.5132606647366663e-001
1.6500000000000001e-002 0.0000000000000000e+000 -3.0000000000000001e-003  5.3364609916623418e-001
1.6500000000000001e-002 0.0000000000000000e+000 -2.0000000000000000e-003  6.2864283665527354e-001
1.6500000000000001e-002 0.0000000000000000e+000 -1.0000000000000000e-003  7.3403681945063726e-001
1.7000000000000001e-002 0.0000000000000000e+000 -5.0000000000000001e-003  4.0560536850585888e-001
1.7000000000000001e-002 0.0000000000000000e+000 -4.0000000000000001e-003  4.7691293740820129e-001
1.7000000000000001e-002 0.0000000000000000e+000 -3.0000000000000001e-003  5.6411487838496654e-001
1.7000000000000001e-002 0.0000000000000000e+000 -2.0000000000000000e-003  6.6171406466805638e-001
1.7000000000000001e-002 0.0000000000000000e+000 -1.0000000000000000e-003  7.6971049625747046e-001
1.7500000000000002e-002 0.0000000000000000e+000 -5.0000000000000001e-003  4.2398972595688050e-001
1.7500000000000002e-002 0.0000000000000000e+000 -4.0000000000000001e-003  5.0339687042137227e-001
1.7500000000000002e-002 0.0000000000000000e+000 -3.0000000000000001e-003  5.9159576572807504e-001
1.7500000000000002e-002 0.0000000000000000e+000 -2.0000000000000000e-003  6.8842031062249021e-001
1.7500000000000002e-002 0.0000000000000000e+000 -1.0000000000000000e-003  7.9471862166654317e-001
1.8000000000000002e-002 0.0000000000000000e+000 -5.0000000000000001e-003  4.3627786675177072e-001
1.8000000000000002e-002 0.0000000000000000e+000 -4.0000000000000001e-003  5.1603845251520830e-001
1.8000000000000002e-002 0.0000000000000000e+000 -3.0000000000000001e-003  6.0369364971121253e-001
1.8000000000000002e-002 0.0000000000000000e+000 -2.0000000000000000e-003  7.0030041570873969e-001
1.8000000000000002e-002 0.0000000000000000e+000 -1.0000000000000000e-003  8.0906992845214798e-001
1.8499999999999999e-002 0.0000000000000000e+000 -5.0000000000000001e-003  4.4128832463946704e-001
1.8499999999999999e-002 0.0000000000000000e+000 -4.0000000000000001e-003  5.2122554895809492e-001
1.8499999999999999e-002 0.0000000000000000e+000 -3.0000000000000001e-003  6.0962883107171506e-001
1.8499999999999999e-002 0.0000000000000000e+000 -2.0000000000000000e-003  7.0740030289085254e-001
1.8499999999999999e-002 0.0000000000000000e+000 -1.0000000000000000e-003  8.1873745909163376e-001
1.9000000000000000e-002 0.0000000000000000e+000 -5.0000000000000001e-003  4.4570190180476599e-001
1.9000000000000000e-002 0.0000000000000000e+000 -4.0000000000000001e-003  5.2598100422576266e-001
1.9000000000000000e-002 0.0000000000000000e+000 -3.0000000000000001e-003  6.1422445293876271e-001
1.9000000000000000e-002 0.0000000000000000e+000 -2.0000000000000000e-003  7.1043224794376580e-001
1.9000000000000000e-002 0.0000000000000000e+000 -1.0000000000000000e-003  8.2126848395989183e-001
1.9500000000000000e-002 0.0000000000000000e+000 -5.0000000000000001e-003  4.4951859824766732e-001
1.9500000000000000e-002 0.0000000000000000e+000 -4.0000000000000001e-003  5.3013957877103279e-001
1.9500000000000000e-002 0.0000000000000000e+000 -3.0000000000000001e-003  6.1872490558640170e-001
1.9500000000000000e-002 0.0000000000000000e+000 -2.0000000000000000e-003  7.1527457869377398e-001
1.9500000000000000e-002 0.0000000000000000e+000 -1.0000000000000000e-003  8.2008665592626862e-001
2.0000000000000000e-002 0.0000000000000000e+000 -5.0000000000000001e-003  4.5273841396817149e-001
2.0000000000000000e-002 0.0000000000000000e+000 -4.0000000000000001e-003  5.3370127259390632e-001
2.0000000000000000e-002 0.0000000000000000e+000 -3.0000000000000001e-003  6.2247075064959623e-001
2.0000000000000000e-002 0.0000000000000000e+000 -2.0000000000000000e-003  7.1844117105156025e-001
2.0000000000000000e-002 0.0000000000000000e+000 -1.0000000000000000e-003  8.2361877383607662e-001
2.0500000000000001e-002 0.0000000000000000e+000 -5.0000000000000001e-003  4.5536134896627845e-001
2.0500000000000001e-002 0.0000000000000000e+000 -4.0000000000000001e-003  5.3572080119504495e-001
2.0500000000000001e-002 0.0000000000000000e+000 -3.0000000000000001e-003  6.2350609618380726e-001
2.0500000000000001e-002 0.0000000000000000e+000 -2.0000000000000000e-003  7.1884330038571387e-001
2.0500000000000001e-002 0.0000000000000000e+000 -1.0000000000000000e-003  8.2708448451350070e-001
2.1000000000000001e-002 0.0000000000000000e+000 -5.0000000000000001e-003  4.5511404628411584e-001
2.1000000000000001e-002 0.0000000000000000e+000 -4.0000000000000001e-003  5.3471421585967660e-001
2.1000000000000001e-002 0.0000000000000000e+000 -3.0000000000000001e-003  6.2186629464838106e-001
2.1000000000000001e-002 0.0000000000000000e+000 -2.0000000000000000e-003  7.1513156986227533e-001
2.1000000000000001e-002 0.0000000000000000e+000 -1.0000000000000000e-003  8.2722917394125950e-001
2.1500000000000002e-002 0.0000000000000000e+000 -5.0000000000000001e-003  4.5206553007916850e-001
2.1500000000000002e-002 0.0000000000000000e+000 -4.0000000000000001e-003  5.2858785841373845e-001
2.1500000000000002e-002 0.0000000000000000e+000 -3.0000000000000001e-003  6.1226267050172700e-001
2.1500000000000002e-002 0.0000000000000000e+000 -2.0000000000000000e-003  7.0535248508925541e-001
2.1500000000000002e-002 0.0000000000000000e+000 -1.0000000000000000e-003  8.1916651758956116e-001
2.1999999999999999e-002 0.0000000000000000e+000 -5.0000000000000001e-003  4.3789669613350513e-001
2.1999999999999999e-002 0.0000000000000000e+000 -4.0000000000000001e-003  5.1286670840022386e-001
2.1999999999999999e-002 0.0000000000000000e+000 -3.0000000000000001e-003  5.9483259945247080e-001
2.1999999999999999e-002 0.0000000000000000e+000 -2.0000000000000000e-003  6.9319167060524434e-001
2.1999999999999999e-002 0.0000000000000000e+000 -1.0000000000000000e-003  8.0958351039989240e-001
2.2499999999999999e-002 0.0000000000000000e+000 -5.0000000000000001e-003  4.2025874324796875e-001
2.2499999999999999e-002 0.0000000000000000e+000 -4.0000000000000001e-003  4.9076476154658732e-001
2.2499999999999999e-002 0.0000000000000000e+000 -3.0000000000000001e-003  5.7527602816180357e-001
2.2499999999999999e-002 0.0000000000000000e+000 -2.0000000000000000e-003  6.8170276203729085e-001
2.2499999999999999e-002 0.0000000000000000e+000 -1.0000000000000000e-003  7.9925525673964981e-001
2.3000000000000000e-002 0.0000000000000000e+000 -5.0000000000000001e-003  4.0129124049201170e-001
2.3000000000000000e-002 0.0000000000000000e+000 -4.0000000000000001e-003  4.6753541960865852e-001
2.3000000000000000e-002 0.0000000000000000e+000 -3.0000000000000001e-003  5.6124324361395428e-001
2.3000000000000000e-002 0.0000000000000000e+000 -2.0000000000000000e-003  6.6549307802511315e-001
2.3000000000000000e-002 0.0000000000000000e+000 -1.0000000000000000e-003  7.8059574135543142e-001
2.3500000000000000e-002 0.0000000000000000e+000 -5.0000000000000001e-003  3.8072624245542519e-001
2.3500000000000000e-002 0.0000000000000000e+000 -4.0000000000000001e-003  4.4808074459547398e-001
2.3500000000000000e-002 0.0000000000000000e+000 -3.0000000000000001e-003  5.3004731959821771e-001
2.3500000000000000e-002 0.0000000000000000e+000 -2.0000000000000000e-003  6.3970242519651388e-001
2.3500000000000000e-002 0.0000000000000000e+000 -1.0000000000000000e-003  7.5629422059656737e-001
2.4000000000000000e-002 0.0000000000000000e+000 -5.0000000000000001e-003  3.5921420544599364e-001
2.4000000000000000e-002 0.0000000000000000e+000 -4.0000000000000001e-003  4.2652533455371933e-001
2.4000000000000000e-002 0.0000000000000000e+000 -3.0000000000000001e-003  5.0019098716347421e-001
2.4000000000000000e-002 0.0000000000000000e+000 -2.0000000000000000e-003  5.9218631532492683e-001
2.4000000000000000e-002 0.0000000000000000e+000 -1.0000000000000000e-003  7.0558875612998828e-001
2.4500000000000001e-002 0.0000000000000000e+000 -5.0000000000000001e-003  3.3669472860105770e-001
2.4500000000000001e-002 0.0000000000000000e+000 -4.0000000000000001e-003  4.0281617304151612e-001
2.4500000000000001e-002 0.0000000000000000e+000 -3.0000000000000001e-003  4.7202711450895013e-001
2.4500000000000001e-002 0.0000000000000000e+000 -2.0000000000000000e-003  5.5009548917200479e-001
2.4500000000000001e-002 0.0000000000000000e+000 -1.0000000000000000e-003  6.6658096089357588e-001
2.5000000000000001e-002 0.0000000000000000e+000 -5.0000000000000001e-003  3.1726475962550726e-001
2.5000000000000001e-002 0.0000000000000000e+000 -4.0000000000000001e-003  3.7695326005886459e-001
2.5000000000000001e-002 0.0000000000000000e+000 -3.0000000000000001e-003  4.4188414854536834e-001
2.5000000000000001e-002 0.0000000000000000e+000 -2.0000000000000000e-003  5.2353786775936306e-001
2.5000000000000001e-002 0.0000000000000000e+000 -1.0000000000000000e-003  6.2020562771526933e-001
2.5500000000000002e-002 0.0000000000000000e+000 -5.0000000000000001e-003  2.9757032110289872e-001
2.5500000000000002e-002 0.0000000000000000e+000 -4.0000000000000001e-003  3.4893659560576440e-001
2.5500000000000002e-002 0.0000000000000000e+000 -3.0000000000000001e-003  4.1300826921765282e-001
2.5500000000000002e-002 0.0000000000000000e+000 -2.0000000000000000e-003  4.8917756722169758e-001
2.5500000000000002e-002 0.0000000000000000e+000 -1.0000000000000000e-003  5.6902190234091443e-001
2.6000000000000002e-002 0.0000000000000000e+000 -5.0000000000000001e-003  2.7708829648991645e-001
2.6000000000000002e-002 0.0000000000000000e+000 -4.0000000000000001e-003  3.1958614456209450e-001
2.6000000000000002e-002 0.0000000000000000e+000 -3.0000000000000001e-003  3.7747973595327644e-001
2.6000000000000002e-002 0.0000000000000000e+000 -2.0000000000000000e-003  4.3912232398372342e-001
2.6000000000000002e-002 0.0000000000000000e+000 -1.0000000000000000e-003  5.0202608641968849e-001
2.6499999999999999e-002 0.0000000000000000e+000 -5.0000000000000001e-003  2.4743922057297552e-001
2.6499999999999999e-002 0.0000000000000000e+000 -4.0000000000000001e-003  2.8170722641197332e-001
2.6499999999999999e-002 0.0000000000000000e+000 -3.0000000000000001e-003  3.2815607256579088e-001
2.6499999999999999e-002 0.0000000000000000e+000 -2.0000000000000000e-003  3.7695687135034467e-001
2.6499999999999999e-002 0.0000000000000000e+000 -1.0000000000000000e-003  4.2838144953098678e-001
2.7000000000000000e-002 0.0000000000000000e+000 -5.0000000000000001e-003  2.1140429354689985e-001
2.7000000000000000e-002 0.0000000000000000e+000 -4.0000000000000001e-003  2.4410428086784344e-001
2.7000000000000000e-002 0.0000000000000000e+000 -3.0000000000000001e-003  2.7969739861819876e-001
2.7000000000000000e-002 0.0000000000000000e+000 -2.0000000000000000e-003  3.2180564564950281e-001
2.7000000000000000e-002 0.0000000000000000e+000 -1.0000000000000000e-003  3.6440381166090097e-001
2.7500000000000000e-002 0.0000000000000000e+000 -5.0000000000000001e-003  1.7590568903473211e-001
2.7500000000000000e-002 0.0000000000000000e+000 -4.0000000000000001e-003  2.0459778344537768e-001
2.7500000000000000e-002 0.0000000000000000e+000 -3.0000000000000001e-003  2.3527731221334566e-001
2.7500000000000000e-002 0.0000000000000000e+000 -2.0000000000000000e-003  2.6906221442866163e-001
2.7500000000000000e-002 0.0000000000000000e+000 -1.0000000000000000e-003  3.0686933267931049e-001
2.8000000000000001e-002 0.0000000000000000e+000 -5.0000000000000001e-003  1.4125732091095247e-001
2.8000000000000001e-002 0.0000000000000000e+000 -4.0000000000000001e-003  1.6572391243253717e-001
2.8000000000000001e-002 0.0000000000000000e+000 -3.0000000000000001e-003  1.9186372989873454e-001
2.8000000000000001e-002 0.0000000000000000e+000 -2.0000000000000000e-003  2.1752380559113457e-001
2.8000000000000001e-002 0.0000000000000000e+000 -1.0000000000000000e-003  2.5054104698834950e-001
2.8500000000000001e-002 0.0000000000000000e+000 -5.0000000000000001e-003  1.0768178442300738e-001
2.8500000000000001e-002 0.0000000000000000e+000 -4.0000000000000001e-003  1.2785654550993833e-001
2.8500000000000001e-002 0.0000000000000000e+000 -3.0000000000000001e-003  1.4945665167436525e-001
2.8500000000000001e-002 0.0000000000000000e+000 -2.0000000000000000e-003  1.7057701606499498e-001
2.8500000000000001e-002 0.0000000000000000e+000 -1.0000000000000000e-003  1.8969446883144403e-001
2.9000000000000001e-002 0.0000000000000000e+000 -5.0000000000000001e-003  7.4275791032017230e-002
2.9000000000000001e-002 0.0000000000000000e+000 -4.0000000000000001e-003  9.0995682677581541e-002
2.9000000000000001e-002 0.0000000000000000e+000 -3.0000000000000001e-003  1.0341020115219463e-001
2.9000000000000001e-002 0.0000000000000000e+000 -2.0000000000000000e-003  1.1463446510640624e-001
2.9000000000000001e-002 0.0000000000000000e+000 -1.0000000000000000e-003  1.2550796864005723e-001
2.9500000000000002e-002 0.0000000000000000e+000 -5.0000000000000001e-003  3.8362866366724556e-002
2.9500000000000002e-002 0.0000000000000000e+000 -4.0000000000000001e-003  4.5146303708370771e-002
2.9500000000000002e-002 0.0000000000000000e+000 -3.0000000000000001e-003  5.0958212555583859e-002
2.9500000000000002e-002 0.0000000000000000e+000 -2.0000000000000000e-003  5.7475883751856763e-002
2.9500000000000002e-002 0.0000000000000000e+000 -1.0000000000000000e-003  6.4313669097727288e-002
2.9999999999999999e-002 0.0000000000000000e+000 -5.0000000000000001e-003  1.0022962855753847e-003
2.9999999999999999e-002 0.0000000000000000e+000 -4.0000000000000001e-003  6.6171869178408872e-004
2.9999999999999999e-002 0.0000000000000000e+000 -3.0000000000000001e-003  1.6154881237181841e-003
2.9999999999999999e-002 0.0000000000000000e+000 -2.0000000000000000e-003  3.2215554332254270e-003
2.9999999999999999e-002 0.0000000000000000e+000 -1.0000000000000000e-003  5.3669345551799578e-003
3.0499999999999999e-002 0.0000000000000000e+000 -5.0000000000000001e-003  -3.2436731479210397e-002
3.0499999999999999e-002 0.0000000000000000e+000 -4.0000000000000001e-003  -3.7201332632048910e-002
3.0499999999999999e-002 0.0000000000000000e+000 -3.0000000000000001e-003  -4.1561799115325454e-002
3.0499999999999999e-002 0.0000000000000000e+000 -2.0000000000000000e-003  -4.6552022077469508e-002
3.0499999999999999e-002 0.0000000000000000e+000 -1.0000000000000000e-003  -5.3107877883869732e-002
3.1000000000000000e-002 0.0000000000000000e+000 -5.0000000000000001e-003  -6.6213391257763196e-002
3.1000000000000000e-002 0.0000000000000000e+000 -4.0000000000000001e-003  -7.2710735848631469e-002
3.1000000000000000e-002 0.0000000000000000e+000 -3.0000000000000001e-003  -8.3976673296852059e-002
3.1000000000000000e-002 0.0000000000000000e+000 -2.0000000000000000e-003  -9.9203769632336708e-002
3.1000000000000000e-002 0.0000000000000000e+000 -1.0000000000000000e-003  -1.1320508511290185e-001
3.1500000000000000e-002 0.0000000000000000e+000 -5.0000000000000001e-003  -1.0032768305008294e-001
3.1500000000000000e-002 0.0000000000000000e+000 -4.0000000000000001e-003  -1.1150225599715098e-001
3.1500000000000000e-002 0.0000000000000000e+000 -3.0000000000000001e-003  -1.3223328216160743e-001
3.1500000000000000e-002 0.0000000000000000e+000 -2.0000000000000000e-003  -1.5424733932685192e-001
3.1500000000000000e-002 0.0000000000000000e+000 -1.0000000000000000e-003  -1.7316997281965954e-001
3.2000000000000001e-002 0.0000000000000000e+000 -5.0000000000000001e-003  -1.3477960685616971e-001
3.2000000000000001e-002 0.0000000000000000e+000 -4.0000000000000001e-003  -1.5634952382949358e-001
3.2000000000000001e-002 0.0000000000000000e+000 -3.0000000000000001e-003  -1.7961130249923896e-001
3.2000000000000001e-002 0.0000000000000000e+000 -2.0000000000000000e-003  -2.0920260101746263e-001
3.2000000000000001e-002 0.0000000000000000e+000 -1.0000000000000000e-003  -2.3665785330265104e-001
3.2500000000000001e-002 0.0000000000000000e+000 -5.0000000000000001e-003  -1.6567933806215471e-001
3.2500000000000001e-002 0.0000000000000000e+000 -4.0000000000000001e-003  -1.9833334058706900e-001
3.2500000000000001e-002 0.0000000000000000e+000 -3.0000000000000001e-003  -2.2857175583810468e-001
3.2500000000000001e-002 0.0000000000000000e+000 -2.0000000000000000e-003  -2.6297097745777409e-001
3.2500000000000001e-002 0.0000000000000000e+000 -1.0000000000000000e-003  -3.0230039859758434e-001
3.3000000000000002e-002 0.0000000000000000e+000 -5.0000000000000001e-003  -1.9452208530714496e-001
3.3000000000000002e-002 0.0000000000000000e+000 -4.0000000000000001e-003  -2.2972213527551669e-001
3.3000000000000002e-002 0.0000000000000000e+000 -3.0000000000000001e-003  -2.6613357770546670e-001
3.3000000000000002e-002 0.0000000000000000e+000 -2.0000000000000000e-003  -3.1657456773885484e-001
3.3000000000000002e-002 0.0000000000000000e+000 -1.0000000000000000e-003  -3.6528516285642393e-001
3.3500000000000002e-002 0.0000000000000000e+000 -5.0000000000000001e-003  -2.2315791709686295e-001
3.3500000000000002e-002 0.0000000000000000e+000 -4.0000000000000001e-003  -2.6003909085652493e-001
3.3500000000000002e-002 0.0000000000000000e+000 -3.0000000000000001e-003  -3.0461604905789463e-001
3.3500000000000002e-002 0.0000000000000000e+000 -2.0000000000000000e-003  -3.6581040260239001e-001
3.3500000000000002e-002 0.0000000000000000e+000 -1.0000000000000000e-003  -4.3169505026720267e-001
3.4000000000000002e-002 0.0000000000000000e+000 -5.0000000000000001e-003  -2.5072190977914149e-001
3.4000000000000002e-002 0.0000000000000000e+000 -4.0000000000000001e-003  -2.8928420733009358e-001
3.4000000000000002e-002 0.0000000000000000e+000 -3.0000000000000001e-003  -3.4646831051433630e-001
3.4000000000000002e-002 0.0000000000000000e+000 -2.0000000000000000e-003  -4.1183310566769965e-001
3.4000000000000002e-002 0.0000000000000000e+000 -1.0000000000000000e-003  -4.9940529938795808e-001
3.4500000000000003e-002 0.0000000000000000e+000 -5.0000000000000001e-003  -2.7721406335398013e-001
3.4500000000000003e-002 0.0000000000000000e+000 -4.0000000000000001e-003  -3.2578484386525941e-001
3.4500000000000003e-002 0.0000000000000000e+000 -3.0000000000000001e-003  -3.8811432658972805e-001
3.4500000000000003e-002 0.0000000000000000e+000 -2.0000000000000000e-003  -4.5924475407613607e-001
3.4500000000000003e-002 0.0000000000000000e+000 -1.0000000000000000e-003  -5.5756500105977735e-001
3.5000000000000003e-002 0.0000000000000000e+000 -5.0000000000000001e-003  -3.0378412961775103e-001
3.5000000000000003e-002 0.0000000000000000e+000 -4.0000000000000001e-003  -3.6400414322641328e-001
3.5000000000000003e-002 0.0000000000000000e+000 -3.0000000000000001e-003  -4.3259319577968658e-001
3.5000000000000003e-002 0.0000000000000000e+000 -2.0000000000000000e-003  -5.0785158254645812e-001
3.5000000000000003e-002 0.0000000000000000e+000 -1.0000000000000000e-003  -6.1201719054721992e-001
3.5500000000000004e-002 0.0000000000000000e+000 -5.0000000000000001e-003  -3.3924825432173206e-001
3.5500000000000004e-002 0.0000000000000000e+000 -4.0000000000000001e-003  -4.0475470452428147e-001
3.5500000000000004e-002 0.0000000000000000e+000 -3.0000000000000001e-003  -4.7693048894032908e-001
3.5500000000000004e-002 0.0000000000000000e+000 -2.0000000000000000e-003  -5.5560030013794159e-001
3.5500000000000004e-002 0.0000000000000000e+000 -1.0000000000000000e-003  -6.5961661577042674e-001
3.6000000000000004e-002 0.0000000000000000e+000 -5.0000000000000001e-003  -3.6573254338899891e-001
3.6000000000000004e-002 0.0000000000000000e+000 -4.0000000000000001e-003  -4.3168167230696575e-001
3.6000000000000004e-002 0.0000000000000000e+000 -3.0000000000000001e-003  -5.0450482843031752e-001
3.6000000000000004e-002 0.0000000000000000e+000 -2.0000000000000000e-003  -5.8373518019333581e-001
3.6000000000000004e-002 0.0000000000000000e+000 -1.0000000000000000e-003  -6.8601648701156104e-001
3.6499999999999998e-002 0.0000000000000000e+000 -5.0000000000000001e-003  -3.8417897442145588e-001
3.6499999999999998e-002 0.0000000000000000e+000 -4.0000000000000001e-003  -4.5389329930456435e-001
3.6499999999999998e-002 0.0000000000000000e+000 -3.0000000000000001e-003  -5.2806704582286268e-001
3.6499999999999998e-002 0.0000000000000000e+000 -2.0000000000000000e-003  -6.0830673787157907e-001
3.6499999999999998e-002 0.0000000000000000e+000 -1.0000000000000000e-003  -7.2328237141071328e-001
3.6999999999999998e-002 0.0000000000000000e+000 -5.0000000000000001e-003  -3.9532020049067634e-001
3.6999999999999998e-002 0.0000000000000000e+000 -4.0000000000000001e-003  -4.7259488955197337e-001
3.6999999999999998e-002 0.0000000000000000e+000 -3.0000000000000001e-003  -5.5047522681385652e-001
3.6999999999999998e-002 0.0000000000000000e+000 -2.0000000000000000e-003  -6.3821853586505117e-001
3.6999999999999998e-002 0.0000000000000000e+000 -1.0000000000000000e-003  -7.5983088606522020e-001
3.7499999999999999e-002 0.0000000000000000e+000 -5.0000000000000001e-003  -4.0506928502263501e-001
3.7499999999999999e-002 0.0000000000000000e+000 -4.0000000000000001e-003  -4.8229171572095586e-001
3.7499999999999999e-002 0.0000000000000000e+000 -3.0000000000000001e-003  -5.6962476668954232e-001
3.7499999999999999e-002 0.0000000000000000e+000 -2.0000000000000000e-003  -6.6832178040995727e-001
3.7499999999999999e-002 0.0000000000000000e+000 -1.0000000000000000e-003  -7.8884630992547200e-001
3.7999999999999999e-002 0.0000000000000000e+000 -5.0000000000000001e-003  -4.1357450278492869e-001
3.7999999999999999e-002 0.0000000000000000e+000 -4.0000000000000001e-003  -4.9066726136122207e-001
3.7999999999999999e-002 0.0000000000000000e+000 -3.0000000000000001e-003  -5.7787719295828610e-001
3.7999999999999999e-002 0.0000000000000000e+000 -2.0000000000000000e-003  -6.7861819967374659e-001
3.7999999999999999e-002 0.0000000000000000e+000 -1.0000000000000000e-003  -8.0087549526671675e-001
3.8500000000000000e-002 0.0000000000000000e+000 -5.0000000000000001e-003  -4.2184009959684754e-001
3.8500000000000000e-002 0.0000000000000000e+000 -4.0000000000000001e-003  -4.9784554217226185e-001
3.8500000000000000e-002 0.0000000000000000e+000 -3.0000000000000001e-003  -5.8480833869831439e-001
3.8500000000000000e-002 0.0000000000000000e+000 -2.0000000000000000e-003  -6.8702695177209605e-001
3.8500000000000000e-002 0.0000000000000000e+000 -1.0000000000000000e-003  -8.0715680685347091e-001
3.9000000000000000e-002 0.0000000000000000e+000 -5.0000000000000001e-003  -4.2959131443696402e-001
3.9000000000000000e-002 0.0000000000000000e+000 -4.0000000000000001e-003  -5.0404127216908012e-001
3.9000000000000000e-002 0.0000000000000000e+000 -3.0000000000000001e-003  -5.9041820390962740e-001
3.9000000000000000e-002 0.0000000000000000e+000 -2.0000000000000000e-003  -6.9394274666090983e-001
3.9000000000000000e-002 0.0000000000000000e+000 -1.0000000000000000e-003  -8.1032258483131614e-001
3.9500000000000000e-002 0.0000000000000000e+000 -5.0000000000000001e-003  -4.3641191356914460e-001
3.9500000000000000e-002 0.0000000000000000e+000 -4.0000000000000001e-003  -5.0910927711706089e-001
3.9500000000000000e-002 0.0000000000000000e+000 -3.0000000000000001e-003  -5.9490191726467145e-001
3.9500000000000000e-002 0.0000000000000000e+000 -2.0000000000000000e-003  -7.0475224443434403e-001
3.9500000000000000e-002 0.0000000000000000e+000 -1.0000000000000000e-003  -8.1488932212920939e-001
4.0000000000000001e-002 0.0000000000000000e+000 -5.0000000000000001e-003  -4.4230189699338968e-001
4.0000000000000001e-002 0.0000000000000000e+000 -4.0000000000000001e-003  -5.1304955701620436e-001
4.0000000000000001e-002 0.0000000000000000e+000 -3.0000000000000001e-003  -6.0517124957475699e-001
4.0000000000000001e-002 0.0000000000000000e+000 -2.0000000000000000e-003  -7.1243461683365639e-001
4.0000000000000001e-002 0.0000000000000000e+000 -1.0000000000000000e-003  -8.2068392735907392e-001
