# Supplementary material for: Design of a New 1D Halbach Magnet Array with Good Sinusoidal Magnetic Field by Analyzing the Curved Surface
Source: Sensors (Basel). 2021 Apr 4;21(7):2522. doi: 10.3390/s21072522 (PMC8038479; doi:10.3390/s21072522)
Supplement: Supplementary file 1 [file sensors-21-02522-s001.zip › data/bxmh5.fld]

0.0000000000000000e+000 0.0000000000000000e+000 -5.0000000000000001e-003  -2.7374167472395045e-001
0.0000000000000000e+000 0.0000000000000000e+000 -4.0000000000000001e-003  -3.1892435760679361e-001
0.0000000000000000e+000 0.0000000000000000e+000 -3.0000000000000001e-003  -3.7267113637519916e-001
0.0000000000000000e+000 0.0000000000000000e+000 -2.0000000000000000e-003  -4.3113403122107574e-001
0.0000000000000000e+000 0.0000000000000000e+000 -1.0000000000000000e-003  -4.9426336777397212e-001
5.0000000000000001e-004 0.0000000000000000e+000 -5.0000000000000001e-003  -2.7035315770970775e-001
5.0000000000000001e-004 0.0000000000000000e+000 -4.0000000000000001e-003  -3.1485575545678668e-001
5.0000000000000001e-004 0.0000000000000000e+000 -3.0000000000000001e-003  -3.7026036181191468e-001
5.0000000000000001e-004 0.0000000000000000e+000 -2.0000000000000000e-003  -4.2976686239552303e-001
5.0000000000000001e-004 0.0000000000000000e+000 -1.0000000000000000e-003  -4.9388131516883821e-001
1.0000000000000000e-003 0.0000000000000000e+000 -5.0000000000000001e-003  -2.6614699945706344e-001
1.0000000000000000e-003 0.0000000000000000e+000 -4.0000000000000001e-003  -3.0927822189235882e-001
1.0000000000000000e-003 0.0000000000000000e+000 -3.0000000000000001e-003  -3.6665636032704219e-001
1.0000000000000000e-003 0.0000000000000000e+000 -2.0000000000000000e-003  -4.2916662156410507e-001
1.0000000000000000e-003 0.0000000000000000e+000 -1.0000000000000000e-003  -4.9312435198625865e-001
1.5000000000000000e-003 0.0000000000000000e+000 -5.0000000000000001e-003  -2.6157902056747795e-001
1.5000000000000000e-003 0.0000000000000000e+000 -4.0000000000000001e-003  -3.0345046043722457e-001
1.5000000000000000e-003 0.0000000000000000e+000 -3.0000000000000001e-003  -3.6085890078927974e-001
1.5000000000000000e-003 0.0000000000000000e+000 -2.0000000000000000e-003  -4.2406954654564571e-001
1.5000000000000000e-003 0.0000000000000000e+000 -1.0000000000000000e-003  -4.9145175379434203e-001
2.0000000000000000e-003 0.0000000000000000e+000 -5.0000000000000001e-003  -2.5677607905072747e-001
2.0000000000000000e-003 0.0000000000000000e+000 -4.0000000000000001e-003  -2.9757098924586961e-001
2.0000000000000000e-003 0.0000000000000000e+000 -3.0000000000000001e-003  -3.5284363343826752e-001
2.0000000000000000e-003 0.0000000000000000e+000 -2.0000000000000000e-003  -4.1567705829324181e-001
2.0000000000000000e-003 0.0000000000000000e+000 -1.0000000000000000e-003  -4.8334704897698028e-001
2.5000000000000001e-003 0.0000000000000000e+000 -5.0000000000000001e-003  -2.5173817490681211e-001
2.5000000000000001e-003 0.0000000000000000e+000 -4.0000000000000001e-003  -2.9258078391469650e-001
2.5000000000000001e-003 0.0000000000000000e+000 -3.0000000000000001e-003  -3.4120824856541265e-001
2.5000000000000001e-003 0.0000000000000000e+000 -2.0000000000000000e-003  -4.0402696269088506e-001
2.5000000000000001e-003 0.0000000000000000e+000 -1.0000000000000000e-003  -4.7508910176920832e-001
3.0000000000000001e-003 0.0000000000000000e+000 -5.0000000000000001e-003  -2.4682414477615466e-001
3.0000000000000001e-003 0.0000000000000000e+000 -4.0000000000000001e-003  -2.8697048044500895e-001
3.0000000000000001e-003 0.0000000000000000e+000 -3.0000000000000001e-003  -3.2896661314326003e-001
3.0000000000000001e-003 0.0000000000000000e+000 -2.0000000000000000e-003  -3.9048739220551354e-001
3.0000000000000001e-003 0.0000000000000000e+000 -1.0000000000000000e-003  -4.6357494107437375e-001
3.5000000000000001e-003 0.0000000000000000e+000 -5.0000000000000001e-003  -2.3901867483210568e-001
3.5000000000000001e-003 0.0000000000000000e+000 -4.0000000000000001e-003  -2.7902088714829104e-001
3.5000000000000001e-003 0.0000000000000000e+000 -3.0000000000000001e-003  -3.2085716775148354e-001
3.5000000000000001e-003 0.0000000000000000e+000 -2.0000000000000000e-003  -3.7858495130617575e-001
3.5000000000000001e-003 0.0000000000000000e+000 -1.0000000000000000e-003  -4.5318252481065413e-001
4.0000000000000001e-003 0.0000000000000000e+000 -5.0000000000000001e-003  -2.2476389709056632e-001
4.0000000000000001e-003 0.0000000000000000e+000 -4.0000000000000001e-003  -2.6407649958079660e-001
4.0000000000000001e-003 0.0000000000000000e+000 -3.0000000000000001e-003  -3.0522317035803453e-001
4.0000000000000001e-003 0.0000000000000000e+000 -2.0000000000000000e-003  -3.6861471507460553e-001
4.0000000000000001e-003 0.0000000000000000e+000 -1.0000000000000000e-003  -4.4446626879880169e-001
4.5000000000000005e-003 0.0000000000000000e+000 -5.0000000000000001e-003  -2.0861682011626356e-001
4.5000000000000005e-003 0.0000000000000000e+000 -4.0000000000000001e-003  -2.4797731550454258e-001
4.5000000000000005e-003 0.0000000000000000e+000 -3.0000000000000001e-003  -2.9054617763361279e-001
4.5000000000000005e-003 0.0000000000000000e+000 -2.0000000000000000e-003  -3.3918178348802841e-001
4.5000000000000005e-003 0.0000000000000000e+000 -1.0000000000000000e-003  -4.1088434559012160e-001
5.0000000000000001e-003 0.0000000000000000e+000 -5.0000000000000001e-003  -1.8732067908291702e-001
5.0000000000000001e-003 0.0000000000000000e+000 -4.0000000000000001e-003  -2.2601316301293853e-001
5.0000000000000001e-003 0.0000000000000000e+000 -3.0000000000000001e-003  -2.6719813292883859e-001
5.0000000000000001e-003 0.0000000000000000e+000 -2.0000000000000000e-003  -3.1578531232604234e-001
5.0000000000000001e-003 0.0000000000000000e+000 -1.0000000000000000e-003  -3.7798256742606262e-001
5.4999999999999997e-003 0.0000000000000000e+000 -5.0000000000000001e-003  -1.7365137496511460e-001
5.4999999999999997e-003 0.0000000000000000e+000 -4.0000000000000001e-003  -2.0515977836960020e-001
5.4999999999999997e-003 0.0000000000000000e+000 -3.0000000000000001e-003  -2.4389241649126200e-001
5.4999999999999997e-003 0.0000000000000000e+000 -2.0000000000000000e-003  -2.8877919080883002e-001
5.4999999999999997e-003 0.0000000000000000e+000 -1.0000000000000000e-003  -3.3641143489709552e-001
6.0000000000000001e-003 0.0000000000000000e+000 -5.0000000000000001e-003  -1.6028150386018089e-001
6.0000000000000001e-003 0.0000000000000000e+000 -4.0000000000000001e-003  -1.8474158971118634e-001
6.0000000000000001e-003 0.0000000000000000e+000 -3.0000000000000001e-003  -2.1568183801625657e-001
6.0000000000000001e-003 0.0000000000000000e+000 -2.0000000000000000e-003  -2.5555728930857413e-001
6.0000000000000001e-003 0.0000000000000000e+000 -1.0000000000000000e-003  -2.9757214186768011e-001
6.5000000000000006e-003 0.0000000000000000e+000 -5.0000000000000001e-003  -1.4624740516004608e-001
6.5000000000000006e-003 0.0000000000000000e+000 -4.0000000000000001e-003  -1.6490663428497707e-001
6.5000000000000006e-003 0.0000000000000000e+000 -3.0000000000000001e-003  -1.8747679318480745e-001
6.5000000000000006e-003 0.0000000000000000e+000 -2.0000000000000000e-003  -2.2327634942248828e-001
6.5000000000000006e-003 0.0000000000000000e+000 -1.0000000000000000e-003  -2.5965518074775928e-001
7.0000000000000001e-003 0.0000000000000000e+000 -5.0000000000000001e-003  -1.2802063837254368e-001
7.0000000000000001e-003 0.0000000000000000e+000 -4.0000000000000001e-003  -1.4399377624563955e-001
7.0000000000000001e-003 0.0000000000000000e+000 -3.0000000000000001e-003  -1.5946652617138998e-001
7.0000000000000001e-003 0.0000000000000000e+000 -2.0000000000000000e-003  -1.9126525149439302e-001
7.0000000000000001e-003 0.0000000000000000e+000 -1.0000000000000000e-003  -2.2022763343941135e-001
7.4999999999999997e-003 0.0000000000000000e+000 -5.0000000000000001e-003  -1.0528937108555061e-001
7.4999999999999997e-003 0.0000000000000000e+000 -4.0000000000000001e-003  -1.2165971033760579e-001
7.4999999999999997e-003 0.0000000000000000e+000 -3.0000000000000001e-003  -1.3576042285886175e-001
7.4999999999999997e-003 0.0000000000000000e+000 -2.0000000000000000e-003  -1.5945127202646533e-001
7.4999999999999997e-003 0.0000000000000000e+000 -1.0000000000000000e-003  -1.7991876842414392e-001
8.0000000000000002e-003 0.0000000000000000e+000 -5.0000000000000001e-003  -8.0967636414153263e-002
8.0000000000000002e-003 0.0000000000000000e+000 -4.0000000000000001e-003  -9.4982439748009712e-002
8.0000000000000002e-003 0.0000000000000000e+000 -3.0000000000000001e-003  -1.0900695354384318e-001
8.0000000000000002e-003 0.0000000000000000e+000 -2.0000000000000000e-003  -1.2240711836011074e-001
8.0000000000000002e-003 0.0000000000000000e+000 -1.0000000000000000e-003  -1.3956555152951983e-001
8.5000000000000006e-003 0.0000000000000000e+000 -5.0000000000000001e-003  -5.8068060370924157e-002
8.5000000000000006e-003 0.0000000000000000e+000 -4.0000000000000001e-003  -6.9312864116442385e-002
8.5000000000000006e-003 0.0000000000000000e+000 -3.0000000000000001e-003  -8.0960092261748731e-002
8.5000000000000006e-003 0.0000000000000000e+000 -2.0000000000000000e-003  -9.1654190496124111e-002
8.5000000000000006e-003 0.0000000000000000e+000 -1.0000000000000000e-003  -1.0182325752046051e-001
9.0000000000000011e-003 0.0000000000000000e+000 -5.0000000000000001e-003  -3.7820242689150574e-002
9.0000000000000011e-003 0.0000000000000000e+000 -4.0000000000000001e-003  -4.4196593556551332e-002
9.0000000000000011e-003 0.0000000000000000e+000 -3.0000000000000001e-003  -5.3626335091586333e-002
9.0000000000000011e-003 0.0000000000000000e+000 -2.0000000000000000e-003  -6.2282211787200434e-002
9.0000000000000011e-003 0.0000000000000000e+000 -1.0000000000000000e-003  -6.7009137475675870e-002
9.4999999999999998e-003 0.0000000000000000e+000 -5.0000000000000001e-003  -1.6891796452248593e-002
9.4999999999999998e-003 0.0000000000000000e+000 -4.0000000000000001e-003  -1.9113288638955363e-002
9.4999999999999998e-003 0.0000000000000000e+000 -3.0000000000000001e-003  -2.6422371681010998e-002
9.4999999999999998e-003 0.0000000000000000e+000 -2.0000000000000000e-003  -3.1026199196806215e-002
9.4999999999999998e-003 0.0000000000000000e+000 -1.0000000000000000e-003  -3.3368591741548624e-002
1.0000000000000000e-002 0.0000000000000000e+000 -5.0000000000000001e-003  4.2976650837632255e-003
1.0000000000000000e-002 0.0000000000000000e+000 -4.0000000000000001e-003  5.9370506363457098e-003
1.0000000000000000e-002 0.0000000000000000e+000 -3.0000000000000001e-003  7.4862608726945822e-004
1.0000000000000000e-002 0.0000000000000000e+000 -2.0000000000000000e-003  1.1473297843517145e-003
1.0000000000000000e-002 0.0000000000000000e+000 -1.0000000000000000e-003  4.3091757896775024e-003
1.0500000000000001e-002 0.0000000000000000e+000 -5.0000000000000001e-003  2.5748141918884793e-002
1.0500000000000001e-002 0.0000000000000000e+000 -4.0000000000000001e-003  2.9229298910053103e-002
1.0500000000000001e-002 0.0000000000000000e+000 -3.0000000000000001e-003  2.7886658213254933e-002
1.0500000000000001e-002 0.0000000000000000e+000 -2.0000000000000000e-003  3.4238375156273246e-002
1.0500000000000001e-002 0.0000000000000000e+000 -1.0000000000000000e-003  3.7461726803445686e-002
1.0999999999999999e-002 0.0000000000000000e+000 -5.0000000000000001e-003  4.7459634053116054e-002
1.0999999999999999e-002 0.0000000000000000e+000 -4.0000000000000001e-003  5.2458711028184737e-002
1.0999999999999999e-002 0.0000000000000000e+000 -3.0000000000000001e-003  5.4991724696945320e-002
1.0999999999999999e-002 0.0000000000000000e+000 -2.0000000000000000e-003  6.6175361547842315e-002
1.0999999999999999e-002 0.0000000000000000e+000 -1.0000000000000000e-003  6.9784342815221889e-002
1.1500000000000000e-002 0.0000000000000000e+000 -5.0000000000000001e-003  6.4177709504535996e-002
1.1500000000000000e-002 0.0000000000000000e+000 -4.0000000000000001e-003  7.3359698543950080e-002
1.1500000000000000e-002 0.0000000000000000e+000 -3.0000000000000001e-003  8.2556900229438041e-002
1.1500000000000000e-002 0.0000000000000000e+000 -2.0000000000000000e-003  9.4499176345660130e-002
1.1500000000000000e-002 0.0000000000000000e+000 -1.0000000000000000e-003  1.0345658970407590e-001
1.2000000000000000e-002 0.0000000000000000e+000 -5.0000000000000001e-003  8.0808102121488298e-002
1.2000000000000000e-002 0.0000000000000000e+000 -4.0000000000000001e-003  9.1170137210607474e-002
1.2000000000000000e-002 0.0000000000000000e+000 -3.0000000000000001e-003  1.1175162295684360e-001
1.2000000000000000e-002 0.0000000000000000e+000 -2.0000000000000000e-003  1.2587189919690034e-001
1.2000000000000000e-002 0.0000000000000000e+000 -1.0000000000000000e-003  1.4185566867110405e-001
1.2500000000000001e-002 0.0000000000000000e+000 -5.0000000000000001e-003  9.7625054941650219e-002
1.2500000000000001e-002 0.0000000000000000e+000 -4.0000000000000001e-003  1.1512251330729779e-001
1.2500000000000001e-002 0.0000000000000000e+000 -3.0000000000000001e-003  1.3965288789555719e-001
1.2500000000000001e-002 0.0000000000000000e+000 -2.0000000000000000e-003  1.6513573199982792e-001
1.2500000000000001e-002 0.0000000000000000e+000 -1.0000000000000000e-003  1.7977008152833784e-001
1.3000000000000001e-002 0.0000000000000000e+000 -5.0000000000000001e-003  1.1813802840327059e-001
1.3000000000000001e-002 0.0000000000000000e+000 -4.0000000000000001e-003  1.4205663981359007e-001
1.3000000000000001e-002 0.0000000000000000e+000 -3.0000000000000001e-003  1.6677294642759607e-001
1.3000000000000001e-002 0.0000000000000000e+000 -2.0000000000000000e-003  2.0091866912573045e-001
1.3000000000000001e-002 0.0000000000000000e+000 -1.0000000000000000e-003  2.2296421045617970e-001
1.3500000000000000e-002 0.0000000000000000e+000 -5.0000000000000001e-003  1.4381827196492838e-001
1.3500000000000000e-002 0.0000000000000000e+000 -4.0000000000000001e-003  1.6814097247254406e-001
1.3500000000000000e-002 0.0000000000000000e+000 -3.0000000000000001e-003  1.9326136818384609e-001
1.3500000000000000e-002 0.0000000000000000e+000 -2.0000000000000000e-003  2.2837450383779248e-001
1.3500000000000000e-002 0.0000000000000000e+000 -1.0000000000000000e-003  2.6877669582616615e-001
1.4000000000000000e-002 0.0000000000000000e+000 -5.0000000000000001e-003  1.6864872167924796e-001
1.4000000000000000e-002 0.0000000000000000e+000 -4.0000000000000001e-003  1.9337551128415981e-001
1.4000000000000000e-002 0.0000000000000000e+000 -3.0000000000000001e-003  2.1889999609275815e-001
1.4000000000000000e-002 0.0000000000000000e+000 -2.0000000000000000e-003  2.5486098999033363e-001
1.4000000000000000e-002 0.0000000000000000e+000 -1.0000000000000000e-003  3.0341221510280747e-001
1.4500000000000001e-002 0.0000000000000000e+000 -5.0000000000000001e-003  1.8411609446739610e-001
1.4500000000000001e-002 0.0000000000000000e+000 -4.0000000000000001e-003  2.1776025624843712e-001
1.4500000000000001e-002 0.0000000000000000e+000 -3.0000000000000001e-003  2.4368883015433151e-001
1.4500000000000001e-002 0.0000000000000000e+000 -2.0000000000000000e-003  2.8037812758335362e-001
1.4500000000000001e-002 0.0000000000000000e+000 -1.0000000000000000e-003  3.3085711673613927e-001
1.4999999999999999e-002 0.0000000000000000e+000 -5.0000000000000001e-003  1.9671926746470514e-001
1.4999999999999999e-002 0.0000000000000000e+000 -4.0000000000000001e-003  2.3553531731296870e-001
1.4999999999999999e-002 0.0000000000000000e+000 -3.0000000000000001e-003  2.6762787036856683e-001
1.4999999999999999e-002 0.0000000000000000e+000 -2.0000000000000000e-003  3.0492591661685231e-001
1.4999999999999999e-002 0.0000000000000000e+000 -1.0000000000000000e-003  3.6749027728991118e-001
1.5500000000000000e-002 0.0000000000000000e+000 -5.0000000000000001e-003  2.0876870949420623e-001
1.5500000000000000e-002 0.0000000000000000e+000 -4.0000000000000001e-003  2.4741168934117125e-001
1.5500000000000000e-002 0.0000000000000000e+000 -3.0000000000000001e-003  2.8783954101205372e-001
1.5500000000000000e-002 0.0000000000000000e+000 -2.0000000000000000e-003  3.3661187076823568e-001
1.5500000000000000e-002 0.0000000000000000e+000 -1.0000000000000000e-003  4.1818528045059539e-001
1.6000000000000000e-002 0.0000000000000000e+000 -5.0000000000000001e-003  2.2026442055589940e-001
1.6000000000000000e-002 0.0000000000000000e+000 -4.0000000000000001e-003  2.5873433040156574e-001
1.6000000000000000e-002 0.0000000000000000e+000 -3.0000000000000001e-003  2.9896491954401772e-001
1.6000000000000000e-002 0.0000000000000000e+000 -2.0000000000000000e-003  3.6068057145106236e-001
1.6000000000000000e-002 0.0000000000000000e+000 -1.0000000000000000e-003  4.4125519859350054e-001
1.6500000000000001e-002 0.0000000000000000e+000 -5.0000000000000001e-003  2.3120640064978459e-001
1.6500000000000001e-002 0.0000000000000000e+000 -4.0000000000000001e-003  2.6950082771834422e-001
1.6500000000000001e-002 0.0000000000000000e+000 -3.0000000000000001e-003  3.1669548991815616e-001
1.6500000000000001e-002 0.0000000000000000e+000 -2.0000000000000000e-003  3.7622336386975913e-001
1.6500000000000001e-002 0.0000000000000000e+000 -1.0000000000000000e-003  4.5066975948933780e-001
1.7000000000000001e-002 0.0000000000000000e+000 -5.0000000000000001e-003  2.4176467039873839e-001
1.7000000000000001e-002 0.0000000000000000e+000 -4.0000000000000001e-003  2.7998484556593933e-001
1.7000000000000001e-002 0.0000000000000000e+000 -3.0000000000000001e-003  3.3408663560530688e-001
1.7000000000000001e-002 0.0000000000000000e+000 -2.0000000000000000e-003  3.9176117520155940e-001
1.7000000000000001e-002 0.0000000000000000e+000 -1.0000000000000000e-003  4.6355373673503675e-001
1.7500000000000002e-002 0.0000000000000000e+000 -5.0000000000000001e-003  2.5218554170053159e-001
1.7500000000000002e-002 0.0000000000000000e+000 -4.0000000000000001e-003  2.9688392769060556e-001
1.7500000000000002e-002 0.0000000000000000e+000 -3.0000000000000001e-003  3.5088004975209935e-001
1.7500000000000002e-002 0.0000000000000000e+000 -2.0000000000000000e-003  4.0724301610836733e-001
1.7500000000000002e-002 0.0000000000000000e+000 -1.0000000000000000e-003  4.7874639122594714e-001
1.8000000000000002e-002 0.0000000000000000e+000 -5.0000000000000001e-003  2.6000629923749891e-001
1.8000000000000002e-002 0.0000000000000000e+000 -4.0000000000000001e-003  3.0846387618148902e-001
1.8000000000000002e-002 0.0000000000000000e+000 -3.0000000000000001e-003  3.6267422837749913e-001
1.8000000000000002e-002 0.0000000000000000e+000 -2.0000000000000000e-003  4.1921312481769762e-001
1.8000000000000002e-002 0.0000000000000000e+000 -1.0000000000000000e-003  4.8734995904825679e-001
1.8499999999999999e-002 0.0000000000000000e+000 -5.0000000000000001e-003  2.6433116059029516e-001
1.8499999999999999e-002 0.0000000000000000e+000 -4.0000000000000001e-003  3.1037491065318301e-001
1.8499999999999999e-002 0.0000000000000000e+000 -3.0000000000000001e-003  3.6420996603217159e-001
1.8499999999999999e-002 0.0000000000000000e+000 -2.0000000000000000e-003  4.2403413130179629e-001
1.8499999999999999e-002 0.0000000000000000e+000 -1.0000000000000000e-003  4.8979433879990908e-001
1.9000000000000000e-002 0.0000000000000000e+000 -5.0000000000000001e-003  2.6702022978556778e-001
1.9000000000000000e-002 0.0000000000000000e+000 -4.0000000000000001e-003  3.1380545039099011e-001
1.9000000000000000e-002 0.0000000000000000e+000 -3.0000000000000001e-003  3.6623652104883492e-001
1.9000000000000000e-002 0.0000000000000000e+000 -2.0000000000000000e-003  4.2798320347900276e-001
1.9000000000000000e-002 0.0000000000000000e+000 -1.0000000000000000e-003  4.9350690354372068e-001
1.9500000000000000e-002 0.0000000000000000e+000 -5.0000000000000001e-003  2.6866180376991344e-001
1.9500000000000000e-002 0.0000000000000000e+000 -4.0000000000000001e-003  3.1547912606066514e-001
1.9500000000000000e-002 0.0000000000000000e+000 -3.0000000000000001e-003  3.6675459128167764e-001
1.9500000000000000e-002 0.0000000000000000e+000 -2.0000000000000000e-003  4.3071866493095112e-001
1.9500000000000000e-002 0.0000000000000000e+000 -1.0000000000000000e-003  4.9705303896414915e-001
2.0000000000000000e-002 0.0000000000000000e+000 -5.0000000000000001e-003  2.6955389623278808e-001
2.0000000000000000e-002 0.0000000000000000e+000 -4.0000000000000001e-003  3.1554773250457641e-001
2.0000000000000000e-002 0.0000000000000000e+000 -3.0000000000000001e-003  3.6689099766780425e-001
2.0000000000000000e-002 0.0000000000000000e+000 -2.0000000000000000e-003  4.3114603030347032e-001
2.0000000000000000e-002 0.0000000000000000e+000 -1.0000000000000000e-003  4.9882326126068088e-001
2.0500000000000001e-002 0.0000000000000000e+000 -5.0000000000000001e-003  2.6964283878598183e-001
2.0500000000000001e-002 0.0000000000000000e+000 -4.0000000000000001e-003  3.1472594958617722e-001
2.0500000000000001e-002 0.0000000000000000e+000 -3.0000000000000001e-003  3.6591031444108435e-001
2.0500000000000001e-002 0.0000000000000000e+000 -2.0000000000000000e-003  4.2814518647325911e-001
2.0500000000000001e-002 0.0000000000000000e+000 -1.0000000000000000e-003  4.9582459980810573e-001
2.1000000000000001e-002 0.0000000000000000e+000 -5.0000000000000001e-003  2.6875983624434702e-001
2.1000000000000001e-002 0.0000000000000000e+000 -4.0000000000000001e-003  3.1301377730546770e-001
2.1000000000000001e-002 0.0000000000000000e+000 -3.0000000000000001e-003  3.6547131389849619e-001
2.1000000000000001e-002 0.0000000000000000e+000 -2.0000000000000000e-003  4.2427633415468102e-001
2.1000000000000001e-002 0.0000000000000000e+000 -1.0000000000000000e-003  4.9074578459806062e-001
2.1500000000000002e-002 0.0000000000000000e+000 -5.0000000000000001e-003  2.6689839079801431e-001
2.1500000000000002e-002 0.0000000000000000e+000 -4.0000000000000001e-003  3.1174287748333940e-001
2.1500000000000002e-002 0.0000000000000000e+000 -3.0000000000000001e-003  3.6398671175816649e-001
2.1500000000000002e-002 0.0000000000000000e+000 -2.0000000000000000e-003  4.2207867358336287e-001
2.1500000000000002e-002 0.0000000000000000e+000 -1.0000000000000000e-003  4.8931838993708798e-001
2.1999999999999999e-002 0.0000000000000000e+000 -5.0000000000000001e-003  2.6199675798078748e-001
2.1999999999999999e-002 0.0000000000000000e+000 -4.0000000000000001e-003  3.0641471328508368e-001
2.1999999999999999e-002 0.0000000000000000e+000 -3.0000000000000001e-003  3.5994783494772414e-001
2.1999999999999999e-002 0.0000000000000000e+000 -2.0000000000000000e-003  4.1905159487267796e-001
2.1999999999999999e-002 0.0000000000000000e+000 -1.0000000000000000e-003  4.8769017354880961e-001
2.2499999999999999e-002 0.0000000000000000e+000 -5.0000000000000001e-003  2.5150333786125162e-001
2.2499999999999999e-002 0.0000000000000000e+000 -4.0000000000000001e-003  2.9764099380543285e-001
2.2499999999999999e-002 0.0000000000000000e+000 -3.0000000000000001e-003  3.5198742153340745e-001
2.2499999999999999e-002 0.0000000000000000e+000 -2.0000000000000000e-003  4.1417507179588647e-001
2.2499999999999999e-002 0.0000000000000000e+000 -1.0000000000000000e-003  4.8171488660490563e-001
2.3000000000000000e-002 0.0000000000000000e+000 -5.0000000000000001e-003  2.4134690428839106e-001
2.3000000000000000e-002 0.0000000000000000e+000 -4.0000000000000001e-003  2.8624648083045895e-001
2.3000000000000000e-002 0.0000000000000000e+000 -3.0000000000000001e-003  3.4222224272376395e-001
2.3000000000000000e-002 0.0000000000000000e+000 -2.0000000000000000e-003  4.0347915036915460e-001
2.3000000000000000e-002 0.0000000000000000e+000 -1.0000000000000000e-003  4.7164676958143564e-001
2.3500000000000000e-002 0.0000000000000000e+000 -5.0000000000000001e-003  2.3257537557097346e-001
2.3500000000000000e-002 0.0000000000000000e+000 -4.0000000000000001e-003  2.7264674579810994e-001
2.3500000000000000e-002 0.0000000000000000e+000 -3.0000000000000001e-003  3.2654525660632577e-001
2.3500000000000000e-002 0.0000000000000000e+000 -2.0000000000000000e-003  3.8871047744400511e-001
2.3500000000000000e-002 0.0000000000000000e+000 -1.0000000000000000e-003  4.5825712786324191e-001
2.4000000000000000e-002 0.0000000000000000e+000 -5.0000000000000001e-003  2.2219167400266443e-001
2.4000000000000000e-002 0.0000000000000000e+000 -4.0000000000000001e-003  2.5873850846439039e-001
2.4000000000000000e-002 0.0000000000000000e+000 -3.0000000000000001e-003  3.0964572053512690e-001
2.4000000000000000e-002 0.0000000000000000e+000 -2.0000000000000000e-003  3.6925018436269824e-001
2.4000000000000000e-002 0.0000000000000000e+000 -1.0000000000000000e-003  4.3608498287153163e-001
2.4500000000000001e-002 0.0000000000000000e+000 -5.0000000000000001e-003  2.1042735561893391e-001
2.4500000000000001e-002 0.0000000000000000e+000 -4.0000000000000001e-003  2.4502740380092314e-001
2.4500000000000001e-002 0.0000000000000000e+000 -3.0000000000000001e-003  2.9200714043518544e-001
2.4500000000000001e-002 0.0000000000000000e+000 -2.0000000000000000e-003  3.4736056614725702e-001
2.4500000000000001e-002 0.0000000000000000e+000 -1.0000000000000000e-003  4.0755910606585072e-001
2.5000000000000001e-002 0.0000000000000000e+000 -5.0000000000000001e-003  1.9819698476274036e-001
2.5000000000000001e-002 0.0000000000000000e+000 -4.0000000000000001e-003  2.3143669675516348e-001
2.5000000000000001e-002 0.0000000000000000e+000 -3.0000000000000001e-003  2.7288471468029329e-001
2.5000000000000001e-002 0.0000000000000000e+000 -2.0000000000000000e-003  3.1745654472695145e-001
2.5000000000000001e-002 0.0000000000000000e+000 -1.0000000000000000e-003  3.7335454701847803e-001
2.5500000000000002e-002 0.0000000000000000e+000 -5.0000000000000001e-003  1.8373495570896073e-001
2.5500000000000002e-002 0.0000000000000000e+000 -4.0000000000000001e-003  2.1481650718924714e-001
2.5500000000000002e-002 0.0000000000000000e+000 -3.0000000000000001e-003  2.4418425971704083e-001
2.5500000000000002e-002 0.0000000000000000e+000 -2.0000000000000000e-003  2.8204898744671969e-001
2.5500000000000002e-002 0.0000000000000000e+000 -1.0000000000000000e-003  3.3347130572941325e-001
2.6000000000000002e-002 0.0000000000000000e+000 -5.0000000000000001e-003  1.6103473374044999e-001
2.6000000000000002e-002 0.0000000000000000e+000 -4.0000000000000001e-003  1.9137867361835795e-001
2.6000000000000002e-002 0.0000000000000000e+000 -3.0000000000000001e-003  2.1902340701815692e-001
2.6000000000000002e-002 0.0000000000000000e+000 -2.0000000000000000e-003  2.5374588357699152e-001
2.6000000000000002e-002 0.0000000000000000e+000 -1.0000000000000000e-003  2.9815297561572363e-001
2.6499999999999999e-002 0.0000000000000000e+000 -5.0000000000000001e-003  1.4059675668512242e-001
2.6499999999999999e-002 0.0000000000000000e+000 -4.0000000000000001e-003  1.6695165507464965e-001
2.6499999999999999e-002 0.0000000000000000e+000 -3.0000000000000001e-003  1.9323236277280972e-001
2.6499999999999999e-002 0.0000000000000000e+000 -2.0000000000000000e-003  2.2479030668667663e-001
2.6499999999999999e-002 0.0000000000000000e+000 -1.0000000000000000e-003  2.6331874817762108e-001
2.7000000000000000e-002 0.0000000000000000e+000 -5.0000000000000001e-003  1.2283960965595749e-001
2.7000000000000000e-002 0.0000000000000000e+000 -4.0000000000000001e-003  1.4153545155812219e-001
2.7000000000000000e-002 0.0000000000000000e+000 -3.0000000000000001e-003  1.6681112698099926e-001
2.7000000000000000e-002 0.0000000000000000e+000 -2.0000000000000000e-003  1.9517449596806855e-001
2.7000000000000000e-002 0.0000000000000000e+000 -1.0000000000000000e-003  2.2526279155300286e-001
2.7500000000000000e-002 0.0000000000000000e+000 -5.0000000000000001e-003  1.0418743718198969e-001
2.7500000000000000e-002 0.0000000000000000e+000 -4.0000000000000001e-003  1.1537237751301292e-001
2.7500000000000000e-002 0.0000000000000000e+000 -3.0000000000000001e-003  1.3975969964272533e-001
2.7500000000000000e-002 0.0000000000000000e+000 -2.0000000000000000e-003  1.6489845142116738e-001
2.7500000000000000e-002 0.0000000000000000e+000 -1.0000000000000000e-003  1.8402500968325763e-001
2.8000000000000001e-002 0.0000000000000000e+000 -5.0000000000000001e-003  8.4640239263219091e-002
2.8000000000000001e-002 0.0000000000000000e+000 -4.0000000000000001e-003  9.3971219584576757e-002
2.8000000000000001e-002 0.0000000000000000e+000 -3.0000000000000001e-003  1.1190760991040261e-001
2.8000000000000001e-002 0.0000000000000000e+000 -2.0000000000000000e-003  1.3095187698858396e-001
2.8000000000000001e-002 0.0000000000000000e+000 -1.0000000000000000e-003  1.4189642229150440e-001
2.8500000000000001e-002 0.0000000000000000e+000 -5.0000000000000001e-003  6.3181257977384594e-002
2.8500000000000001e-002 0.0000000000000000e+000 -4.0000000000000001e-003  7.1675036211337695e-002
2.8500000000000001e-002 0.0000000000000000e+000 -3.0000000000000001e-003  8.2786239873039111e-002
2.8500000000000001e-002 0.0000000000000000e+000 -2.0000000000000000e-003  9.3884025982837807e-002
2.8500000000000001e-002 0.0000000000000000e+000 -1.0000000000000000e-003  1.0777901638985410e-001
2.9000000000000001e-002 0.0000000000000000e+000 -5.0000000000000001e-003  3.9805573585850136e-002
2.9000000000000001e-002 0.0000000000000000e+000 -4.0000000000000001e-003  4.7723968590038947e-002
2.9000000000000001e-002 0.0000000000000000e+000 -3.0000000000000001e-003  5.6099716125582358e-002
2.9000000000000001e-002 0.0000000000000000e+000 -2.0000000000000000e-003  6.3366637607708901e-002
2.9000000000000001e-002 0.0000000000000000e+000 -1.0000000000000000e-003  6.9711501010677884e-002
2.9500000000000002e-002 0.0000000000000000e+000 -5.0000000000000001e-003  2.1819237096981744e-002
2.9500000000000002e-002 0.0000000000000000e+000 -4.0000000000000001e-003  2.8294415125675085e-002
2.9500000000000002e-002 0.0000000000000000e+000 -3.0000000000000001e-003  3.1546768674708764e-002
2.9500000000000002e-002 0.0000000000000000e+000 -2.0000000000000000e-003  3.3659658856125561e-002
2.9500000000000002e-002 0.0000000000000000e+000 -1.0000000000000000e-003  3.4561222892408691e-002
2.9999999999999999e-002 0.0000000000000000e+000 -5.0000000000000001e-003  3.9297316859632460e-003
2.9999999999999999e-002 0.0000000000000000e+000 -4.0000000000000001e-003  8.9616927391611666e-003
2.9999999999999999e-002 0.0000000000000000e+000 -3.0000000000000001e-003  3.6413819005566596e-003
2.9999999999999999e-002 0.0000000000000000e+000 -2.0000000000000000e-003  1.0682779148613797e-003
2.9999999999999999e-002 0.0000000000000000e+000 -1.0000000000000000e-003  2.5046811707590327e-003
3.0499999999999999e-002 0.0000000000000000e+000 -5.0000000000000001e-003  -1.3862942647205511e-002
3.0499999999999999e-002 0.0000000000000000e+000 -4.0000000000000001e-003  -1.2202697311301013e-002
3.0499999999999999e-002 0.0000000000000000e+000 -3.0000000000000001e-003  -2.4380971600885780e-002
3.0499999999999999e-002 0.0000000000000000e+000 -2.0000000000000000e-003  -3.1574272203018193e-002
3.0499999999999999e-002 0.0000000000000000e+000 -1.0000000000000000e-003  -3.2385134625924239e-002
3.1000000000000000e-002 0.0000000000000000e+000 -5.0000000000000001e-003  -3.1558785902524436e-002
3.1000000000000000e-002 0.0000000000000000e+000 -4.0000000000000001e-003  -3.8493777016631335e-002
3.1000000000000000e-002 0.0000000000000000e+000 -3.0000000000000001e-003  -5.2520291829618357e-002
3.1000000000000000e-002 0.0000000000000000e+000 -2.0000000000000000e-003  -6.3840903926195403e-002
3.1000000000000000e-002 0.0000000000000000e+000 -1.0000000000000000e-003  -7.0311190838752882e-002
3.1500000000000000e-002 0.0000000000000000e+000 -5.0000000000000001e-003  -4.9309447955510087e-002
3.1500000000000000e-002 0.0000000000000000e+000 -4.0000000000000001e-003  -6.4901823449251800e-002
3.1500000000000000e-002 0.0000000000000000e+000 -3.0000000000000001e-003  -8.0776578785641082e-002
3.1500000000000000e-002 0.0000000000000000e+000 -2.0000000000000000e-003  -9.5731617254670290e-002
3.1500000000000000e-002 0.0000000000000000e+000 -1.0000000000000000e-003  -1.0786132865687913e-001
3.2000000000000001e-002 0.0000000000000000e+000 -5.0000000000000001e-003  -7.3986220592018398e-002
3.2000000000000001e-002 0.0000000000000000e+000 -4.0000000000000001e-003  -9.1426836609162371e-002
3.2000000000000001e-002 0.0000000000000000e+000 -3.0000000000000001e-003  -1.0914983246895395e-001
3.2000000000000001e-002 0.0000000000000000e+000 -2.0000000000000000e-003  -1.2724641218844271e-001
3.2000000000000001e-002 0.0000000000000000e+000 -1.0000000000000000e-003  -1.4007073111130802e-001
3.2500000000000001e-002 0.0000000000000000e+000 -5.0000000000000001e-003  -9.8779959955816871e-002
3.2500000000000001e-002 0.0000000000000000e+000 -4.0000000000000001e-003  -1.1806881649636310e-001
3.2500000000000001e-002 0.0000000000000000e+000 -3.0000000000000001e-003  -1.3764005287955691e-001
3.2500000000000001e-002 0.0000000000000000e+000 -2.0000000000000000e-003  -1.5813757499503919e-001
3.2500000000000001e-002 0.0000000000000000e+000 -1.0000000000000000e-003  -1.7552759183307715e-001
3.3000000000000002e-002 0.0000000000000000e+000 -5.0000000000000001e-003  -1.2295355476503650e-001
3.3000000000000002e-002 0.0000000000000000e+000 -4.0000000000000001e-003  -1.4363521549271258e-001
3.3000000000000002e-002 0.0000000000000000e+000 -3.0000000000000001e-003  -1.6471934967126764e-001
3.3000000000000002e-002 0.0000000000000000e+000 -2.0000000000000000e-003  -1.8690292911915185e-001
3.3000000000000002e-002 0.0000000000000000e+000 -1.0000000000000000e-003  -2.1124801168261834e-001
3.3500000000000002e-002 0.0000000000000000e+000 -5.0000000000000001e-003  -1.4525160323559638e-001
3.3500000000000002e-002 0.0000000000000000e+000 -4.0000000000000001e-003  -1.6801762116237023e-001
3.3500000000000002e-002 0.0000000000000000e+000 -3.0000000000000001e-003  -1.9147280537299671e-001
3.3500000000000002e-002 0.0000000000000000e+000 -2.0000000000000000e-003  -2.2278445688695547e-001
3.3500000000000002e-002 0.0000000000000000e+000 -1.0000000000000000e-003  -2.5490566398541087e-001
3.4000000000000002e-002 0.0000000000000000e+000 -5.0000000000000001e-003  -1.6629466230532269e-001
3.4000000000000002e-002 0.0000000000000000e+000 -4.0000000000000001e-003  -1.9158165585424028e-001
3.4000000000000002e-002 0.0000000000000000e+000 -3.0000000000000001e-003  -2.1719808699039089e-001
3.4000000000000002e-002 0.0000000000000000e+000 -2.0000000000000000e-003  -2.5655210424997021e-001
3.4000000000000002e-002 0.0000000000000000e+000 -1.0000000000000000e-003  -2.9929919225768342e-001
3.4500000000000003e-002 0.0000000000000000e+000 -5.0000000000000001e-003  -1.7919767734650044e-001
3.4500000000000003e-002 0.0000000000000000e+000 -4.0000000000000001e-003  -2.1060158521648811e-001
3.4500000000000003e-002 0.0000000000000000e+000 -3.0000000000000001e-003  -2.4288761086864874e-001
3.4500000000000003e-002 0.0000000000000000e+000 -2.0000000000000000e-003  -2.9033997799229594e-001
3.4500000000000003e-002 0.0000000000000000e+000 -1.0000000000000000e-003  -3.4116885724237456e-001
3.5000000000000003e-002 0.0000000000000000e+000 -5.0000000000000001e-003  -1.9175196227288430e-001
3.5000000000000003e-002 0.0000000000000000e+000 -4.0000000000000001e-003  -2.2417158818217520e-001
3.5000000000000003e-002 0.0000000000000000e+000 -3.0000000000000001e-003  -2.6299233909800446e-001
3.5000000000000003e-002 0.0000000000000000e+000 -2.0000000000000000e-003  -3.1863647134958312e-001
3.5000000000000003e-002 0.0000000000000000e+000 -1.0000000000000000e-003  -3.7559717189256581e-001
3.5500000000000004e-002 0.0000000000000000e+000 -5.0000000000000001e-003  -2.0455371415284174e-001
3.5500000000000004e-002 0.0000000000000000e+000 -4.0000000000000001e-003  -2.3734299339013448e-001
3.5500000000000004e-002 0.0000000000000000e+000 -3.0000000000000001e-003  -2.8178748896925765e-001
3.5500000000000004e-002 0.0000000000000000e+000 -2.0000000000000000e-003  -3.4198683912537770e-001
3.5500000000000004e-002 0.0000000000000000e+000 -1.0000000000000000e-003  -4.0551990938828009e-001
3.6000000000000004e-002 0.0000000000000000e+000 -5.0000000000000001e-003  -2.1679368728976467e-001
3.6000000000000004e-002 0.0000000000000000e+000 -4.0000000000000001e-003  -2.5293257250520629e-001
3.6000000000000004e-002 0.0000000000000000e+000 -3.0000000000000001e-003  -3.0054911038964982e-001
3.6000000000000004e-002 0.0000000000000000e+000 -2.0000000000000000e-003  -3.5896735413647096e-001
3.6000000000000004e-002 0.0000000000000000e+000 -1.0000000000000000e-003  -4.4609064917563346e-001
3.6499999999999998e-002 0.0000000000000000e+000 -5.0000000000000001e-003  -2.2899637403446682e-001
3.6499999999999998e-002 0.0000000000000000e+000 -4.0000000000000001e-003  -2.7096030812522054e-001
3.6499999999999998e-002 0.0000000000000000e+000 -3.0000000000000001e-003  -3.2003631426223200e-001
3.6499999999999998e-002 0.0000000000000000e+000 -2.0000000000000000e-003  -3.7221316098129115e-001
3.6499999999999998e-002 0.0000000000000000e+000 -1.0000000000000000e-003  -4.4751149211371194e-001
3.6999999999999998e-002 0.0000000000000000e+000 -5.0000000000000001e-003  -2.3942855864117349e-001
3.6999999999999998e-002 0.0000000000000000e+000 -4.0000000000000001e-003  -2.8669478702251255e-001
3.6999999999999998e-002 0.0000000000000000e+000 -3.0000000000000001e-003  -3.3911456230398951e-001
3.6999999999999998e-002 0.0000000000000000e+000 -2.0000000000000000e-003  -3.9487846844689928e-001
3.6999999999999998e-002 0.0000000000000000e+000 -1.0000000000000000e-003  -4.6042069666864543e-001
3.7499999999999999e-002 0.0000000000000000e+000 -5.0000000000000001e-003  -2.4680020516412765e-001
3.7499999999999999e-002 0.0000000000000000e+000 -4.0000000000000001e-003  -2.9624947137731311e-001
3.7499999999999999e-002 0.0000000000000000e+000 -3.0000000000000001e-003  -3.5156850153406333e-001
3.7499999999999999e-002 0.0000000000000000e+000 -2.0000000000000000e-003  -4.1040647686332654e-001
3.7499999999999999e-002 0.0000000000000000e+000 -1.0000000000000000e-003  -4.7391861555801057e-001
3.7999999999999999e-002 0.0000000000000000e+000 -5.0000000000000001e-003  -2.5241266303436122e-001
3.7999999999999999e-002 0.0000000000000000e+000 -4.0000000000000001e-003  -3.0077604778357775e-001
3.7999999999999999e-002 0.0000000000000000e+000 -3.0000000000000001e-003  -3.5654521693127184e-001
3.7999999999999999e-002 0.0000000000000000e+000 -2.0000000000000000e-003  -4.1646246827075678e-001
3.7999999999999999e-002 0.0000000000000000e+000 -1.0000000000000000e-003  -4.8015825056762640e-001
3.8500000000000000e-002 0.0000000000000000e+000 -5.0000000000000001e-003  -2.5781147882141453e-001
3.8500000000000000e-002 0.0000000000000000e+000 -4.0000000000000001e-003  -3.0496625252730458e-001
3.8500000000000000e-002 0.0000000000000000e+000 -3.0000000000000001e-003  -3.5993069862063914e-001
3.8500000000000000e-002 0.0000000000000000e+000 -2.0000000000000000e-003  -4.2061914360391106e-001
3.8500000000000000e-002 0.0000000000000000e+000 -1.0000000000000000e-003  -4.8530711004817850e-001
3.9000000000000000e-002 0.0000000000000000e+000 -5.0000000000000001e-003  -2.6286448852654537e-001
3.9000000000000000e-002 0.0000000000000000e+000 -4.0000000000000001e-003  -3.0904071511980008e-001
3.9000000000000000e-002 0.0000000000000000e+000 -3.0000000000000001e-003  -3.6308871272457299e-001
3.9000000000000000e-002 0.0000000000000000e+000 -2.0000000000000000e-003  -4.2301502109502731e-001
3.9000000000000000e-002 0.0000000000000000e+000 -1.0000000000000000e-003  -4.8857024811334687e-001
3.9500000000000000e-002 0.0000000000000000e+000 -5.0000000000000001e-003  -2.6733368756746462e-001
3.9500000000000000e-002 0.0000000000000000e+000 -4.0000000000000001e-003  -3.1258603767997245e-001
3.9500000000000000e-002 0.0000000000000000e+000 -3.0000000000000001e-003  -3.6597897609903662e-001
3.9500000000000000e-002 0.0000000000000000e+000 -2.0000000000000000e-003  -4.2510701725580280e-001
3.9500000000000000e-002 0.0000000000000000e+000 -1.0000000000000000e-003  -4.9002901520674230e-001
4.0000000000000001e-002 0.0000000000000000e+000 -5.0000000000000001e-003  -2.7121907594417238e-001
4.0000000000000001e-002 0.0000000000000000e+000 -4.0000000000000001e-003  -3.1560222020782158e-001
4.0000000000000001e-002 0.0000000000000000e+000 -3.0000000000000001e-003  -3.6834009944117702e-001
4.0000000000000001e-002 0.0000000000000000e+000 -2.0000000000000000e-003  -4.2693036070630669e-001
4.0000000000000001e-002 0.0000000000000000e+000 -1.0000000000000000e-003  -4.9272305090495150e-001
