# Supplementary material for: Design of a New 1D Halbach Magnet Array with Good Sinusoidal Magnetic Field by Analyzing the Curved Surface
Source: Sensors (Basel). 2021 Apr 4;21(7):2522. doi: 10.3390/s21072522 (PMC8038479; doi:10.3390/s21072522)
Supplement: Supplementary file 1 [file sensors-21-02522-s001.zip › data/bzFEM.fld]

0.0000000000000000e+000 0.0000000000000000e+000 -5.0000000000000001e-003  3.3112917428228940e-003
0.0000000000000000e+000 0.0000000000000000e+000 -4.0000000000000001e-003  3.4927146123881689e-003
0.0000000000000000e+000 0.0000000000000000e+000 -3.0000000000000001e-003  -2.5726323239317235e-003
0.0000000000000000e+000 0.0000000000000000e+000 -2.0000000000000000e-003  -1.3513785248360196e-004
0.0000000000000000e+000 0.0000000000000000e+000 -1.0000000000000000e-003  2.1492414170222697e-003
5.0000000000000001e-004 0.0000000000000000e+000 -5.0000000000000001e-003  -2.7942043657273603e-002
5.0000000000000001e-004 0.0000000000000000e+000 -4.0000000000000001e-003  -3.3251697526494796e-002
5.0000000000000001e-004 0.0000000000000000e+000 -3.0000000000000001e-003  -4.1699306044893525e-002
5.0000000000000001e-004 0.0000000000000000e+000 -2.0000000000000000e-003  -4.6555030626188515e-002
5.0000000000000001e-004 0.0000000000000000e+000 -1.0000000000000000e-003  -4.9867708088330090e-002
1.0000000000000000e-003 0.0000000000000000e+000 -5.0000000000000001e-003  -6.0917008730222405e-002
1.0000000000000000e-003 0.0000000000000000e+000 -4.0000000000000001e-003  -6.9129975302002974e-002
1.0000000000000000e-003 0.0000000000000000e+000 -3.0000000000000001e-003  -8.0583028838750487e-002
1.0000000000000000e-003 0.0000000000000000e+000 -2.0000000000000000e-003  -9.6954618803511652e-002
1.0000000000000000e-003 0.0000000000000000e+000 -1.0000000000000000e-003  -1.0687113637270181e-001
1.5000000000000000e-003 0.0000000000000000e+000 -5.0000000000000001e-003  -9.4746150099717791e-002
1.5000000000000000e-003 0.0000000000000000e+000 -4.0000000000000001e-003  -1.0586745315029314e-001
1.5000000000000000e-003 0.0000000000000000e+000 -3.0000000000000001e-003  -1.2052880687027891e-001
1.5000000000000000e-003 0.0000000000000000e+000 -2.0000000000000000e-003  -1.3898118294803175e-001
1.5000000000000000e-003 0.0000000000000000e+000 -1.0000000000000000e-003  -1.5765485166587326e-001
2.0000000000000000e-003 0.0000000000000000e+000 -5.0000000000000001e-003  -1.2524326741042247e-001
2.0000000000000000e-003 0.0000000000000000e+000 -4.0000000000000001e-003  -1.4282109333912932e-001
2.0000000000000000e-003 0.0000000000000000e+000 -3.0000000000000001e-003  -1.5990276494539032e-001
2.0000000000000000e-003 0.0000000000000000e+000 -2.0000000000000000e-003  -1.8145679292375544e-001
2.0000000000000000e-003 0.0000000000000000e+000 -1.0000000000000000e-003  -2.1611027899369326e-001
2.5000000000000001e-003 0.0000000000000000e+000 -5.0000000000000001e-003  -1.5266421825142198e-001
2.5000000000000001e-003 0.0000000000000000e+000 -4.0000000000000001e-003  -1.7955854841901600e-001
2.5000000000000001e-003 0.0000000000000000e+000 -3.0000000000000001e-003  -1.9915502783090150e-001
2.5000000000000001e-003 0.0000000000000000e+000 -2.0000000000000000e-003  -2.3230087911220396e-001
2.5000000000000001e-003 0.0000000000000000e+000 -1.0000000000000000e-003  -2.6669080518560012e-001
3.0000000000000001e-003 0.0000000000000000e+000 -5.0000000000000001e-003  -1.7942454882983713e-001
3.0000000000000001e-003 0.0000000000000000e+000 -4.0000000000000001e-003  -2.1424913374707039e-001
3.0000000000000001e-003 0.0000000000000000e+000 -3.0000000000000001e-003  -2.4452094228733348e-001
3.0000000000000001e-003 0.0000000000000000e+000 -2.0000000000000000e-003  -2.7932404223738483e-001
3.0000000000000001e-003 0.0000000000000000e+000 -1.0000000000000000e-003  -3.1646739311253269e-001
3.5000000000000001e-003 0.0000000000000000e+000 -5.0000000000000001e-003  -2.0552425914566813e-001
3.5000000000000001e-003 0.0000000000000000e+000 -4.0000000000000001e-003  -2.4396720371833930e-001
3.5000000000000001e-003 0.0000000000000000e+000 -3.0000000000000001e-003  -2.8341199325044064e-001
3.5000000000000001e-003 0.0000000000000000e+000 -2.0000000000000000e-003  -3.2960920921693770e-001
3.5000000000000001e-003 0.0000000000000000e+000 -1.0000000000000000e-003  -3.7201746205080305e-001
4.0000000000000001e-003 0.0000000000000000e+000 -5.0000000000000001e-003  -2.3169772947443054e-001
4.0000000000000001e-003 0.0000000000000000e+000 -4.0000000000000001e-003  -2.7234121130789402e-001
4.0000000000000001e-003 0.0000000000000000e+000 -3.0000000000000001e-003  -3.1813021703731836e-001
4.0000000000000001e-003 0.0000000000000000e+000 -2.0000000000000000e-003  -3.6791607600391957e-001
4.0000000000000001e-003 0.0000000000000000e+000 -1.0000000000000000e-003  -4.3655361732660247e-001
4.5000000000000005e-003 0.0000000000000000e+000 -5.0000000000000001e-003  -2.5657480028467616e-001
4.5000000000000005e-003 0.0000000000000000e+000 -4.0000000000000001e-003  -3.0091737534127572e-001
4.5000000000000005e-003 0.0000000000000000e+000 -3.0000000000000001e-003  -3.5207784454130298e-001
4.5000000000000005e-003 0.0000000000000000e+000 -2.0000000000000000e-003  -4.1036703005778569e-001
4.5000000000000005e-003 0.0000000000000000e+000 -1.0000000000000000e-003  -4.9475949562384058e-001
5.0000000000000001e-003 0.0000000000000000e+000 -5.0000000000000001e-003  -2.7978548031573874e-001
5.0000000000000001e-003 0.0000000000000000e+000 -4.0000000000000001e-003  -3.3136489152567433e-001
5.0000000000000001e-003 0.0000000000000000e+000 -3.0000000000000001e-003  -3.8692311141307367e-001
5.0000000000000001e-003 0.0000000000000000e+000 -2.0000000000000000e-003  -4.5128959729802770e-001
5.0000000000000001e-003 0.0000000000000000e+000 -1.0000000000000000e-003  -5.4519161560023843e-001
5.4999999999999997e-003 0.0000000000000000e+000 -5.0000000000000001e-003  -3.0121817304142434e-001
5.4999999999999997e-003 0.0000000000000000e+000 -4.0000000000000001e-003  -3.5709143945829080e-001
5.4999999999999997e-003 0.0000000000000000e+000 -3.0000000000000001e-003  -4.1792628981938651e-001
5.4999999999999997e-003 0.0000000000000000e+000 -2.0000000000000000e-003  -4.8702541685263490e-001
5.4999999999999997e-003 0.0000000000000000e+000 -1.0000000000000000e-003  -5.8491316217298239e-001
6.0000000000000001e-003 0.0000000000000000e+000 -5.0000000000000001e-003  -3.1786188599918980e-001
6.0000000000000001e-003 0.0000000000000000e+000 -4.0000000000000001e-003  -3.7673543070255222e-001
6.0000000000000001e-003 0.0000000000000000e+000 -3.0000000000000001e-003  -4.4544829127556818e-001
6.0000000000000001e-003 0.0000000000000000e+000 -2.0000000000000000e-003  -5.1503110771083183e-001
6.0000000000000001e-003 0.0000000000000000e+000 -1.0000000000000000e-003  -6.1727143909720850e-001
6.5000000000000006e-003 0.0000000000000000e+000 -5.0000000000000001e-003  -3.3427609626716032e-001
6.5000000000000006e-003 0.0000000000000000e+000 -4.0000000000000001e-003  -3.9593559486602975e-001
6.5000000000000006e-003 0.0000000000000000e+000 -3.0000000000000001e-003  -4.6955568722977348e-001
6.5000000000000006e-003 0.0000000000000000e+000 -2.0000000000000000e-003  -5.4128648711213478e-001
6.5000000000000006e-003 0.0000000000000000e+000 -1.0000000000000000e-003  -6.4787324026442294e-001
7.0000000000000001e-003 0.0000000000000000e+000 -5.0000000000000001e-003  -3.5133486000831360e-001
7.0000000000000001e-003 0.0000000000000000e+000 -4.0000000000000001e-003  -4.1209963423640372e-001
7.0000000000000001e-003 0.0000000000000000e+000 -3.0000000000000001e-003  -4.8709122263551669e-001
7.0000000000000001e-003 0.0000000000000000e+000 -2.0000000000000000e-003  -5.6842485211961491e-001
7.0000000000000001e-003 0.0000000000000000e+000 -1.0000000000000000e-003  -6.7685766222276667e-001
7.4999999999999997e-003 0.0000000000000000e+000 -5.0000000000000001e-003  -3.6765445765628085e-001
7.4999999999999997e-003 0.0000000000000000e+000 -4.0000000000000001e-003  -4.2747934441419011e-001
7.4999999999999997e-003 0.0000000000000000e+000 -3.0000000000000001e-003  -5.0280220233327810e-001
7.4999999999999997e-003 0.0000000000000000e+000 -2.0000000000000000e-003  -5.8643511569566353e-001
7.4999999999999997e-003 0.0000000000000000e+000 -1.0000000000000000e-003  -6.9279340330308969e-001
8.0000000000000002e-003 0.0000000000000000e+000 -5.0000000000000001e-003  -3.7937080010562724e-001
8.0000000000000002e-003 0.0000000000000000e+000 -4.0000000000000001e-003  -4.4207472539938958e-001
8.0000000000000002e-003 0.0000000000000000e+000 -3.0000000000000001e-003  -5.1429357959585376e-001
8.0000000000000002e-003 0.0000000000000000e+000 -2.0000000000000000e-003  -5.9734684479057765e-001
8.0000000000000002e-003 0.0000000000000000e+000 -1.0000000000000000e-003  -7.0348284984277876e-001
8.5000000000000006e-003 0.0000000000000000e+000 -5.0000000000000001e-003  -3.8662373268005179e-001
8.5000000000000006e-003 0.0000000000000000e+000 -4.0000000000000001e-003  -4.5235145895454265e-001
8.5000000000000006e-003 0.0000000000000000e+000 -3.0000000000000001e-003  -5.2166717087928705e-001
8.5000000000000006e-003 0.0000000000000000e+000 -2.0000000000000000e-003  -6.1044988678391587e-001
8.5000000000000006e-003 0.0000000000000000e+000 -1.0000000000000000e-003  -7.1473203798794482e-001
9.0000000000000011e-003 0.0000000000000000e+000 -5.0000000000000001e-003  -3.8817537084328047e-001
9.0000000000000011e-003 0.0000000000000000e+000 -4.0000000000000001e-003  -4.5783525147193993e-001
9.0000000000000011e-003 0.0000000000000000e+000 -3.0000000000000001e-003  -5.2859008150288556e-001
9.0000000000000011e-003 0.0000000000000000e+000 -2.0000000000000000e-003  -6.2264533812915190e-001
9.0000000000000011e-003 0.0000000000000000e+000 -1.0000000000000000e-003  -7.1740234431805450e-001
9.4999999999999998e-003 0.0000000000000000e+000 -5.0000000000000001e-003  -3.8949390543455142e-001
9.4999999999999998e-003 0.0000000000000000e+000 -4.0000000000000001e-003  -4.6163408550323826e-001
9.4999999999999998e-003 0.0000000000000000e+000 -3.0000000000000001e-003  -5.3632006254607922e-001
9.4999999999999998e-003 0.0000000000000000e+000 -2.0000000000000000e-003  -6.2746563151967638e-001
9.4999999999999998e-003 0.0000000000000000e+000 -1.0000000000000000e-003  -7.2244597061798310e-001
1.0000000000000000e-002 0.0000000000000000e+000 -5.0000000000000001e-003  -3.9329842945911808e-001
1.0000000000000000e-002 0.0000000000000000e+000 -4.0000000000000001e-003  -4.6425976484581438e-001
1.0000000000000000e-002 0.0000000000000000e+000 -3.0000000000000001e-003  -5.3279831709581127e-001
1.0000000000000000e-002 0.0000000000000000e+000 -2.0000000000000000e-003  -6.2651098147406692e-001
1.0000000000000000e-002 0.0000000000000000e+000 -1.0000000000000000e-003  -7.2703235997702842e-001
1.0500000000000001e-002 0.0000000000000000e+000 -5.0000000000000001e-003  -3.9623058648590537e-001
1.0500000000000001e-002 0.0000000000000000e+000 -4.0000000000000001e-003  -4.6079099706084181e-001
1.0500000000000001e-002 0.0000000000000000e+000 -3.0000000000000001e-003  -5.2895742464023110e-001
1.0500000000000001e-002 0.0000000000000000e+000 -2.0000000000000000e-003  -6.2179177902665916e-001
1.0500000000000001e-002 0.0000000000000000e+000 -1.0000000000000000e-003  -7.2288351863992650e-001
1.0999999999999999e-002 0.0000000000000000e+000 -5.0000000000000001e-003  -3.9146031761570232e-001
1.0999999999999999e-002 0.0000000000000000e+000 -4.0000000000000001e-003  -4.5537213806612820e-001
1.0999999999999999e-002 0.0000000000000000e+000 -3.0000000000000001e-003  -5.2378437898856989e-001
1.0999999999999999e-002 0.0000000000000000e+000 -2.0000000000000000e-003  -6.1423018910425475e-001
1.0999999999999999e-002 0.0000000000000000e+000 -1.0000000000000000e-003  -7.1982770265274609e-001
1.1500000000000000e-002 0.0000000000000000e+000 -5.0000000000000001e-003  -3.8598627953164122e-001
1.1500000000000000e-002 0.0000000000000000e+000 -4.0000000000000001e-003  -4.4865330340956538e-001
1.1500000000000000e-002 0.0000000000000000e+000 -3.0000000000000001e-003  -5.1727918014082719e-001
1.1500000000000000e-002 0.0000000000000000e+000 -2.0000000000000000e-003  -6.0515231164693528e-001
1.1500000000000000e-002 0.0000000000000000e+000 -1.0000000000000000e-003  -7.1090790140253346e-001
1.2000000000000000e-002 0.0000000000000000e+000 -5.0000000000000001e-003  -3.7961365179727358e-001
1.2000000000000000e-002 0.0000000000000000e+000 -4.0000000000000001e-003  -4.4170856280563547e-001
1.2000000000000000e-002 0.0000000000000000e+000 -3.0000000000000001e-003  -5.0944182809700334e-001
1.2000000000000000e-002 0.0000000000000000e+000 -2.0000000000000000e-003  -5.9455814665470108e-001
1.2000000000000000e-002 0.0000000000000000e+000 -1.0000000000000000e-003  -7.0226463175914622e-001
1.2500000000000001e-002 0.0000000000000000e+000 -5.0000000000000001e-003  -3.7234243441259879e-001
1.2500000000000001e-002 0.0000000000000000e+000 -4.0000000000000001e-003  -4.3386383012469998e-001
1.2500000000000001e-002 0.0000000000000000e+000 -3.0000000000000001e-003  -5.0042015907230164e-001
1.2500000000000001e-002 0.0000000000000000e+000 -2.0000000000000000e-003  -5.8244769412755182e-001
1.2500000000000001e-002 0.0000000000000000e+000 -1.0000000000000000e-003  -6.9509436541442104e-001
1.3000000000000001e-002 0.0000000000000000e+000 -5.0000000000000001e-003  -3.6179126639476672e-001
1.3000000000000001e-002 0.0000000000000000e+000 -4.0000000000000001e-003  -4.2279015940237580e-001
1.3000000000000001e-002 0.0000000000000000e+000 -3.0000000000000001e-003  -4.8887796261188476e-001
1.3000000000000001e-002 0.0000000000000000e+000 -2.0000000000000000e-003  -5.6872740409574185e-001
1.3000000000000001e-002 0.0000000000000000e+000 -1.0000000000000000e-003  -6.7574055019732160e-001
1.3500000000000000e-002 0.0000000000000000e+000 -5.0000000000000001e-003  -3.4150488644705040e-001
1.3500000000000000e-002 0.0000000000000000e+000 -4.0000000000000001e-003  -4.0079874797461645e-001
1.3500000000000000e-002 0.0000000000000000e+000 -3.0000000000000001e-003  -4.6518151970408173e-001
1.3500000000000000e-002 0.0000000000000000e+000 -2.0000000000000000e-003  -5.4217279749500147e-001
1.3500000000000000e-002 0.0000000000000000e+000 -1.0000000000000000e-003  -6.5510323317961894e-001
1.4000000000000000e-002 0.0000000000000000e+000 -5.0000000000000001e-003  -3.2021820588371475e-001
1.4000000000000000e-002 0.0000000000000000e+000 -4.0000000000000001e-003  -3.7780703593123743e-001
1.4000000000000000e-002 0.0000000000000000e+000 -3.0000000000000001e-003  -4.4075360208655029e-001
1.4000000000000000e-002 0.0000000000000000e+000 -2.0000000000000000e-003  -5.1737459615044379e-001
1.4000000000000000e-002 0.0000000000000000e+000 -1.0000000000000000e-003  -6.2258965682702061e-001
1.4500000000000001e-002 0.0000000000000000e+000 -5.0000000000000001e-003  -2.9894726515433268e-001
1.4500000000000001e-002 0.0000000000000000e+000 -4.0000000000000001e-003  -3.5381502327223935e-001
1.4500000000000001e-002 0.0000000000000000e+000 -3.0000000000000001e-003  -4.1612023506698470e-001
1.4500000000000001e-002 0.0000000000000000e+000 -2.0000000000000000e-003  -4.9010172717334161e-001
1.4500000000000001e-002 0.0000000000000000e+000 -1.0000000000000000e-003  -5.8146761740381459e-001
1.4999999999999999e-002 0.0000000000000000e+000 -5.0000000000000001e-003  -2.7733540311028820e-001
1.4999999999999999e-002 0.0000000000000000e+000 -4.0000000000000001e-003  -3.2983864870105323e-001
1.4999999999999999e-002 0.0000000000000000e+000 -3.0000000000000001e-003  -3.8932875706419451e-001
1.4999999999999999e-002 0.0000000000000000e+000 -2.0000000000000000e-003  -4.5496748288666755e-001
1.4999999999999999e-002 0.0000000000000000e+000 -1.0000000000000000e-003  -5.4508994959586898e-001
1.5500000000000000e-002 0.0000000000000000e+000 -5.0000000000000001e-003  -2.5628942629484658e-001
1.5500000000000000e-002 0.0000000000000000e+000 -4.0000000000000001e-003  -3.0625772314626476e-001
1.5500000000000000e-002 0.0000000000000000e+000 -3.0000000000000001e-003  -3.5276183806073813e-001
1.5500000000000000e-002 0.0000000000000000e+000 -2.0000000000000000e-003  -4.1372320589212780e-001
1.5500000000000000e-002 0.0000000000000000e+000 -1.0000000000000000e-003  -4.7688879985732391e-001
1.6000000000000000e-002 0.0000000000000000e+000 -5.0000000000000001e-003  -2.3282255779942046e-001
1.6000000000000000e-002 0.0000000000000000e+000 -4.0000000000000001e-003  -2.7349486544207824e-001
1.6000000000000000e-002 0.0000000000000000e+000 -3.0000000000000001e-003  -3.1599017184466555e-001
1.6000000000000000e-002 0.0000000000000000e+000 -2.0000000000000000e-003  -3.7329315567880367e-001
1.6000000000000000e-002 0.0000000000000000e+000 -1.0000000000000000e-003  -4.2303542565855756e-001
1.6500000000000001e-002 0.0000000000000000e+000 -5.0000000000000001e-003  -2.0255645164617664e-001
1.6500000000000001e-002 0.0000000000000000e+000 -4.0000000000000001e-003  -2.4045303083664096e-001
1.6500000000000001e-002 0.0000000000000000e+000 -3.0000000000000001e-003  -2.8149382506198656e-001
1.6500000000000001e-002 0.0000000000000000e+000 -2.0000000000000000e-003  -3.3327100251500619e-001
1.6500000000000001e-002 0.0000000000000000e+000 -1.0000000000000000e-003  -3.7470873165433283e-001
1.7000000000000001e-002 0.0000000000000000e+000 -5.0000000000000001e-003  -1.7727770892170930e-001
1.7000000000000001e-002 0.0000000000000000e+000 -4.0000000000000001e-003  -2.0761732839165270e-001
1.7000000000000001e-002 0.0000000000000000e+000 -3.0000000000000001e-003  -2.4715592103425807e-001
1.7000000000000001e-002 0.0000000000000000e+000 -2.0000000000000000e-003  -2.8546735735769574e-001
1.7000000000000001e-002 0.0000000000000000e+000 -1.0000000000000000e-003  -3.2053973304141997e-001
1.7500000000000002e-002 0.0000000000000000e+000 -5.0000000000000001e-003  -1.5118551839404371e-001
1.7500000000000002e-002 0.0000000000000000e+000 -4.0000000000000001e-003  -1.7498775810711348e-001
1.7500000000000002e-002 0.0000000000000000e+000 -3.0000000000000001e-003  -2.0949845209237439e-001
1.7500000000000002e-002 0.0000000000000000e+000 -2.0000000000000000e-003  -2.3649606203215320e-001
1.7500000000000002e-002 0.0000000000000000e+000 -1.0000000000000000e-003  -2.6365363185578028e-001
1.8000000000000002e-002 0.0000000000000000e+000 -5.0000000000000001e-003  -1.2328335273182725e-001
1.8000000000000002e-002 0.0000000000000000e+000 -4.0000000000000001e-003  -1.3992675796112930e-001
1.8000000000000002e-002 0.0000000000000000e+000 -3.0000000000000001e-003  -1.6558464294875094e-001
1.8000000000000002e-002 0.0000000000000000e+000 -2.0000000000000000e-003  -1.8741104979915643e-001
1.8000000000000002e-002 0.0000000000000000e+000 -1.0000000000000000e-003  -2.0805493781801276e-001
1.8499999999999999e-002 0.0000000000000000e+000 -5.0000000000000001e-003  -9.5268026399031772e-002
1.8499999999999999e-002 0.0000000000000000e+000 -4.0000000000000001e-003  -1.0315684693491371e-001
1.8499999999999999e-002 0.0000000000000000e+000 -3.0000000000000001e-003  -1.2354910648939962e-001
1.8499999999999999e-002 0.0000000000000000e+000 -2.0000000000000000e-003  -1.4027753174663329e-001
1.8499999999999999e-002 0.0000000000000000e+000 -1.0000000000000000e-003  -1.5885448537172420e-001
1.9000000000000000e-002 0.0000000000000000e+000 -5.0000000000000001e-003  -6.7409878295961151e-002
1.9000000000000000e-002 0.0000000000000000e+000 -4.0000000000000001e-003  -6.7048818800426097e-002
1.9000000000000000e-002 0.0000000000000000e+000 -3.0000000000000001e-003  -8.1067092742471245e-002
1.9000000000000000e-002 0.0000000000000000e+000 -2.0000000000000000e-003  -9.3135407045248517e-002
1.9000000000000000e-002 0.0000000000000000e+000 -1.0000000000000000e-003  -1.0333041642494994e-001
1.9500000000000000e-002 0.0000000000000000e+000 -5.0000000000000001e-003  -3.8113458215712041e-002
1.9500000000000000e-002 0.0000000000000000e+000 -4.0000000000000001e-003  -3.0943821277321905e-002
1.9500000000000000e-002 0.0000000000000000e+000 -3.0000000000000001e-003  -3.8390892907828253e-002
1.9500000000000000e-002 0.0000000000000000e+000 -2.0000000000000000e-003  -4.5564062377253328e-002
1.9500000000000000e-002 0.0000000000000000e+000 -1.0000000000000000e-003  -5.3229235120116188e-002
2.0000000000000000e-002 0.0000000000000000e+000 -5.0000000000000001e-003  -6.4918476485491938e-003
2.0000000000000000e-002 0.0000000000000000e+000 -4.0000000000000001e-003  4.5715758186104429e-003
2.0000000000000000e-002 0.0000000000000000e+000 -3.0000000000000001e-003  3.8758160189136023e-003
2.0000000000000000e-002 0.0000000000000000e+000 -2.0000000000000000e-003  -1.2758506773059147e-005
2.0000000000000000e-002 0.0000000000000000e+000 -1.0000000000000000e-003  -1.1992402161219509e-004
2.0500000000000001e-002 0.0000000000000000e+000 -5.0000000000000001e-003  2.5182701997352442e-002
2.0500000000000001e-002 0.0000000000000000e+000 -4.0000000000000001e-003  3.8797210843896361e-002
2.0500000000000001e-002 0.0000000000000000e+000 -3.0000000000000001e-003  4.5733034037754382e-002
2.0500000000000001e-002 0.0000000000000000e+000 -2.0000000000000000e-003  4.5174997050400727e-002
2.0500000000000001e-002 0.0000000000000000e+000 -1.0000000000000000e-003  5.2236971002063828e-002
2.1000000000000001e-002 0.0000000000000000e+000 -5.0000000000000001e-003  5.6910190721992882e-002
2.1000000000000001e-002 0.0000000000000000e+000 -4.0000000000000001e-003  7.3075784947921094e-002
2.1000000000000001e-002 0.0000000000000000e+000 -3.0000000000000001e-003  8.3865462442242814e-002
2.1000000000000001e-002 0.0000000000000000e+000 -2.0000000000000000e-003  9.0544474590362342e-002
2.1000000000000001e-002 0.0000000000000000e+000 -1.0000000000000000e-003  1.0221623151749237e-001
2.1500000000000002e-002 0.0000000000000000e+000 -5.0000000000000001e-003  8.8690618525372106e-002
2.1500000000000002e-002 0.0000000000000000e+000 -4.0000000000000001e-003  1.0740729813068460e-001
2.1500000000000002e-002 0.0000000000000000e+000 -3.0000000000000001e-003  1.1949358897596381e-001
2.1500000000000002e-002 0.0000000000000000e+000 -2.0000000000000000e-003  1.3626356971811129e-001
2.1500000000000002e-002 0.0000000000000000e+000 -1.0000000000000000e-003  1.5229637422149361e-001
2.1999999999999999e-002 0.0000000000000000e+000 -5.0000000000000001e-003  1.2052398540748985e-001
2.1999999999999999e-002 0.0000000000000000e+000 -4.0000000000000001e-003  1.4179175039218664e-001
2.1999999999999999e-002 0.0000000000000000e+000 -3.0000000000000001e-003  1.6110223001116974e-001
2.1999999999999999e-002 0.0000000000000000e+000 -2.0000000000000000e-003  1.8221928999966996e-001
2.1999999999999999e-002 0.0000000000000000e+000 -1.0000000000000000e-003  2.0790869598323705e-001
2.2499999999999999e-002 0.0000000000000000e+000 -5.0000000000000001e-003  1.5145453645563364e-001
2.2499999999999999e-002 0.0000000000000000e+000 -4.0000000000000001e-003  1.7620010187223772e-001
2.2499999999999999e-002 0.0000000000000000e+000 -3.0000000000000001e-003  2.0173922367563132e-001
2.2499999999999999e-002 0.0000000000000000e+000 -2.0000000000000000e-003  2.3028444163592771e-001
2.2499999999999999e-002 0.0000000000000000e+000 -1.0000000000000000e-003  2.6558562075342385e-001
2.3000000000000000e-002 0.0000000000000000e+000 -5.0000000000000001e-003  1.7933958909027137e-001
2.3000000000000000e-002 0.0000000000000000e+000 -4.0000000000000001e-003  2.0868456775916719e-001
2.3000000000000000e-002 0.0000000000000000e+000 -3.0000000000000001e-003  2.4174972844422987e-001
2.3000000000000000e-002 0.0000000000000000e+000 -2.0000000000000000e-003  2.7951192851262152e-001
2.3000000000000000e-002 0.0000000000000000e+000 -1.0000000000000000e-003  3.1958971877551307e-001
2.3500000000000000e-002 0.0000000000000000e+000 -5.0000000000000001e-003  2.0644037626154482e-001
2.3500000000000000e-002 0.0000000000000000e+000 -4.0000000000000001e-003  2.4042021112283546e-001
2.3500000000000000e-002 0.0000000000000000e+000 -3.0000000000000001e-003  2.7811109999786726e-001
2.3500000000000000e-002 0.0000000000000000e+000 -2.0000000000000000e-003  3.2614824404884318e-001
2.3500000000000000e-002 0.0000000000000000e+000 -1.0000000000000000e-003  3.7908848599227896e-001
2.4000000000000000e-002 0.0000000000000000e+000 -5.0000000000000001e-003  2.3371148024215421e-001
2.4000000000000000e-002 0.0000000000000000e+000 -4.0000000000000001e-003  2.7169037697977161e-001
2.4000000000000000e-002 0.0000000000000000e+000 -3.0000000000000001e-003  3.1343422222196304e-001
2.4000000000000000e-002 0.0000000000000000e+000 -2.0000000000000000e-003  3.6949912100201243e-001
2.4000000000000000e-002 0.0000000000000000e+000 -1.0000000000000000e-003  4.4045705009295516e-001
2.4500000000000001e-002 0.0000000000000000e+000 -5.0000000000000001e-003  2.5877791290097635e-001
2.4500000000000001e-002 0.0000000000000000e+000 -4.0000000000000001e-003  3.0239310912593531e-001
2.4500000000000001e-002 0.0000000000000000e+000 -3.0000000000000001e-003  3.4829186693932634e-001
2.4500000000000001e-002 0.0000000000000000e+000 -2.0000000000000000e-003  4.1196333128081103e-001
2.4500000000000001e-002 0.0000000000000000e+000 -1.0000000000000000e-003  4.9196660403689202e-001
2.5000000000000001e-002 0.0000000000000000e+000 -5.0000000000000001e-003  2.8025656518255909e-001
2.5000000000000001e-002 0.0000000000000000e+000 -4.0000000000000001e-003  3.2956354732171317e-001
2.5000000000000001e-002 0.0000000000000000e+000 -3.0000000000000001e-003  3.8268403414995811e-001
2.5000000000000001e-002 0.0000000000000000e+000 -2.0000000000000000e-003  4.5312284602789349e-001
2.5000000000000001e-002 0.0000000000000000e+000 -1.0000000000000000e-003  5.4399606995818017e-001
2.5500000000000002e-002 0.0000000000000000e+000 -5.0000000000000001e-003  3.0134018764061887e-001
2.5500000000000002e-002 0.0000000000000000e+000 -4.0000000000000001e-003  3.5541407582910900e-001
2.5500000000000002e-002 0.0000000000000000e+000 -3.0000000000000001e-003  4.1440100024134829e-001
2.5500000000000002e-002 0.0000000000000000e+000 -2.0000000000000000e-003  4.8752728386242100e-001
2.5500000000000002e-002 0.0000000000000000e+000 -1.0000000000000000e-003  5.8374896162459167e-001
2.6000000000000002e-002 0.0000000000000000e+000 -5.0000000000000001e-003  3.2202878027515586e-001
2.6000000000000002e-002 0.0000000000000000e+000 -4.0000000000000001e-003  3.7975452122880277e-001
2.6000000000000002e-002 0.0000000000000000e+000 -3.0000000000000001e-003  4.4403836256185836e-001
2.6000000000000002e-002 0.0000000000000000e+000 -2.0000000000000000e-003  5.1731915572040355e-001
2.6000000000000002e-002 0.0000000000000000e+000 -1.0000000000000000e-003  6.1497778818571847e-001
2.6499999999999999e-002 0.0000000000000000e+000 -5.0000000000000001e-003  3.3956573274384527e-001
2.6499999999999999e-002 0.0000000000000000e+000 -4.0000000000000001e-003  3.9558129341632103e-001
2.6499999999999999e-002 0.0000000000000000e+000 -3.0000000000000001e-003  4.6686771595219900e-001
2.6499999999999999e-002 0.0000000000000000e+000 -2.0000000000000000e-003  5.4249145079191230e-001
2.6499999999999999e-002 0.0000000000000000e+000 -1.0000000000000000e-003  6.4422522215393618e-001
2.7000000000000000e-002 0.0000000000000000e+000 -5.0000000000000001e-003  3.5067625341310982e-001
2.7000000000000000e-002 0.0000000000000000e+000 -4.0000000000000001e-003  4.1050067901268034e-001
2.7000000000000000e-002 0.0000000000000000e+000 -3.0000000000000001e-003  4.8619998936734588e-001
2.7000000000000000e-002 0.0000000000000000e+000 -2.0000000000000000e-003  5.6205625939722215e-001
2.7000000000000000e-002 0.0000000000000000e+000 -1.0000000000000000e-003  6.6597948617180203e-001
2.7500000000000000e-002 0.0000000000000000e+000 -5.0000000000000001e-003  3.6097755499948120e-001
2.7500000000000000e-002 0.0000000000000000e+000 -4.0000000000000001e-003  4.2431062667483010e-001
2.7500000000000000e-002 0.0000000000000000e+000 -3.0000000000000001e-003  5.0135755220089973e-001
2.7500000000000000e-002 0.0000000000000000e+000 -2.0000000000000000e-003  5.7907675283817173e-001
2.7500000000000000e-002 0.0000000000000000e+000 -1.0000000000000000e-003  6.8415656654016621e-001
2.8000000000000001e-002 0.0000000000000000e+000 -5.0000000000000001e-003  3.6987174584972465e-001
2.8000000000000001e-002 0.0000000000000000e+000 -4.0000000000000001e-003  4.3701113640277101e-001
2.8000000000000001e-002 0.0000000000000000e+000 -3.0000000000000001e-003  5.1342811755643292e-001
2.8000000000000001e-002 0.0000000000000000e+000 -2.0000000000000000e-003  5.9355293111476137e-001
2.8000000000000001e-002 0.0000000000000000e+000 -1.0000000000000000e-003  6.9688984395679143e-001
2.8500000000000001e-002 0.0000000000000000e+000 -5.0000000000000001e-003  3.8231897881679699e-001
2.8500000000000001e-002 0.0000000000000000e+000 -4.0000000000000001e-003  4.5072735256757257e-001
2.8500000000000001e-002 0.0000000000000000e+000 -3.0000000000000001e-003  5.2535971574770457e-001
2.8500000000000001e-002 0.0000000000000000e+000 -2.0000000000000000e-003  6.0648145257117547e-001
2.8500000000000001e-002 0.0000000000000000e+000 -1.0000000000000000e-003  7.0951089005166168e-001
2.9000000000000001e-002 0.0000000000000000e+000 -5.0000000000000001e-003  3.9301796545261763e-001
2.9000000000000001e-002 0.0000000000000000e+000 -4.0000000000000001e-003  4.6168061130560073e-001
2.9000000000000001e-002 0.0000000000000000e+000 -3.0000000000000001e-003  5.3624864682681672e-001
2.9000000000000001e-002 0.0000000000000000e+000 -2.0000000000000000e-003  6.1559092046640873e-001
2.9000000000000001e-002 0.0000000000000000e+000 -1.0000000000000000e-003  7.1845260937502742e-001
2.9500000000000002e-002 0.0000000000000000e+000 -5.0000000000000001e-003  3.9396678983332423e-001
2.9500000000000002e-002 0.0000000000000000e+000 -4.0000000000000001e-003  4.6263714356740593e-001
2.9500000000000002e-002 0.0000000000000000e+000 -3.0000000000000001e-003  5.3755447056367389e-001
2.9500000000000002e-002 0.0000000000000000e+000 -2.0000000000000000e-003  6.1927274038922708e-001
2.9500000000000002e-002 0.0000000000000000e+000 -1.0000000000000000e-003  7.2142295968633141e-001
2.9999999999999999e-002 0.0000000000000000e+000 -5.0000000000000001e-003  3.9380551125689400e-001
2.9999999999999999e-002 0.0000000000000000e+000 -4.0000000000000001e-003  4.6197303921803623e-001
2.9999999999999999e-002 0.0000000000000000e+000 -3.0000000000000001e-003  5.3661457464755569e-001
2.9999999999999999e-002 0.0000000000000000e+000 -2.0000000000000000e-003  6.1901793014618911e-001
2.9999999999999999e-002 0.0000000000000000e+000 -1.0000000000000000e-003  7.1961520654543609e-001
3.0499999999999999e-002 0.0000000000000000e+000 -5.0000000000000001e-003  3.9372177497213456e-001
3.0499999999999999e-002 0.0000000000000000e+000 -4.0000000000000001e-003  4.5997179770533902e-001
3.0499999999999999e-002 0.0000000000000000e+000 -3.0000000000000001e-003  5.3433754156811031e-001
3.0499999999999999e-002 0.0000000000000000e+000 -2.0000000000000000e-003  6.1834181815467026e-001
3.0499999999999999e-002 0.0000000000000000e+000 -1.0000000000000000e-003  7.1751601085611538e-001
3.1000000000000000e-002 0.0000000000000000e+000 -5.0000000000000001e-003  3.9066622144173613e-001
3.1000000000000000e-002 0.0000000000000000e+000 -4.0000000000000001e-003  4.5699317485624208e-001
3.1000000000000000e-002 0.0000000000000000e+000 -3.0000000000000001e-003  5.2984600591400355e-001
3.1000000000000000e-002 0.0000000000000000e+000 -2.0000000000000000e-003  6.1730946372411466e-001
3.1000000000000000e-002 0.0000000000000000e+000 -1.0000000000000000e-003  7.1749431459692392e-001
3.1500000000000000e-002 0.0000000000000000e+000 -5.0000000000000001e-003  3.8356685016721892e-001
3.1500000000000000e-002 0.0000000000000000e+000 -4.0000000000000001e-003  4.5021296354305218e-001
3.1500000000000000e-002 0.0000000000000000e+000 -3.0000000000000001e-003  5.2397657956668087e-001
3.1500000000000000e-002 0.0000000000000000e+000 -2.0000000000000000e-003  6.1359698357079728e-001
3.1500000000000000e-002 0.0000000000000000e+000 -1.0000000000000000e-003  7.0713603069633280e-001
3.2000000000000001e-002 0.0000000000000000e+000 -5.0000000000000001e-003  3.7663568104757333e-001
3.2000000000000001e-002 0.0000000000000000e+000 -4.0000000000000001e-003  4.4421074626917312e-001
3.2000000000000001e-002 0.0000000000000000e+000 -3.0000000000000001e-003  5.1128651841809136e-001
3.2000000000000001e-002 0.0000000000000000e+000 -2.0000000000000000e-003  6.0010145554623540e-001
3.2000000000000001e-002 0.0000000000000000e+000 -1.0000000000000000e-003  6.9554349608170818e-001
3.2500000000000001e-002 0.0000000000000000e+000 -5.0000000000000001e-003  3.6987271408279937e-001
3.2500000000000001e-002 0.0000000000000000e+000 -4.0000000000000001e-003  4.2889804471304377e-001
3.2500000000000001e-002 0.0000000000000000e+000 -3.0000000000000001e-003  4.9181652184269498e-001
3.2500000000000001e-002 0.0000000000000000e+000 -2.0000000000000000e-003  5.8812228725397409e-001
3.2500000000000001e-002 0.0000000000000000e+000 -1.0000000000000000e-003  6.8894783061220854e-001
3.3000000000000002e-002 0.0000000000000000e+000 -5.0000000000000001e-003  3.5381428385870822e-001
3.3000000000000002e-002 0.0000000000000000e+000 -4.0000000000000001e-003  4.0987013729239491e-001
3.3000000000000002e-002 0.0000000000000000e+000 -3.0000000000000001e-003  4.7423830580310655e-001
3.3000000000000002e-002 0.0000000000000000e+000 -2.0000000000000000e-003  5.6920917108968727e-001
3.3000000000000002e-002 0.0000000000000000e+000 -1.0000000000000000e-003  6.6803390706503973e-001
3.3500000000000002e-002 0.0000000000000000e+000 -5.0000000000000001e-003  3.3542038321518480e-001
3.3500000000000002e-002 0.0000000000000000e+000 -4.0000000000000001e-003  3.8956734324514353e-001
3.3500000000000002e-002 0.0000000000000000e+000 -3.0000000000000001e-003  4.5460976156424332e-001
3.3500000000000002e-002 0.0000000000000000e+000 -2.0000000000000000e-003  5.4588910467798379e-001
3.3500000000000002e-002 0.0000000000000000e+000 -1.0000000000000000e-003  6.4141808257866728e-001
3.4000000000000002e-002 0.0000000000000000e+000 -5.0000000000000001e-003  3.1542194057034134e-001
3.4000000000000002e-002 0.0000000000000000e+000 -4.0000000000000001e-003  3.6777615421262089e-001
3.4000000000000002e-002 0.0000000000000000e+000 -3.0000000000000001e-003  4.3203495367713668e-001
3.4000000000000002e-002 0.0000000000000000e+000 -2.0000000000000000e-003  5.1918498294959325e-001
3.4000000000000002e-002 0.0000000000000000e+000 -1.0000000000000000e-003  6.1214802008198266e-001
3.4500000000000003e-002 0.0000000000000000e+000 -5.0000000000000001e-003  2.9525026510841673e-001
3.4500000000000003e-002 0.0000000000000000e+000 -4.0000000000000001e-003  3.4438042317877776e-001
3.4500000000000003e-002 0.0000000000000000e+000 -3.0000000000000001e-003  4.0749299119996429e-001
3.4500000000000003e-002 0.0000000000000000e+000 -2.0000000000000000e-003  4.9051370663113636e-001
3.4500000000000003e-002 0.0000000000000000e+000 -1.0000000000000000e-003  5.8038222632594449e-001
3.5000000000000003e-002 0.0000000000000000e+000 -5.0000000000000001e-003  2.7565943552763328e-001
3.5000000000000003e-002 0.0000000000000000e+000 -4.0000000000000001e-003  3.1938015014361432e-001
3.5000000000000003e-002 0.0000000000000000e+000 -3.0000000000000001e-003  3.8098387413272572e-001
3.5000000000000003e-002 0.0000000000000000e+000 -2.0000000000000000e-003  4.5764780532901217e-001
3.5000000000000003e-002 0.0000000000000000e+000 -1.0000000000000000e-003  5.4024154083062981e-001
3.5500000000000004e-002 0.0000000000000000e+000 -5.0000000000000001e-003  2.5449048017821557e-001
3.5500000000000004e-002 0.0000000000000000e+000 -4.0000000000000001e-003  2.9292733856839093e-001
3.5500000000000004e-002 0.0000000000000000e+000 -3.0000000000000001e-003  3.5327370383976947e-001
3.5500000000000004e-002 0.0000000000000000e+000 -2.0000000000000000e-003  4.1943876110428979e-001
3.5500000000000004e-002 0.0000000000000000e+000 -1.0000000000000000e-003  4.8351494371604214e-001
3.6000000000000004e-002 0.0000000000000000e+000 -5.0000000000000001e-003  2.3100315744775174e-001
3.6000000000000004e-002 0.0000000000000000e+000 -4.0000000000000001e-003  2.6581111992204443e-001
3.6000000000000004e-002 0.0000000000000000e+000 -3.0000000000000001e-003  3.1867720745068834e-001
3.6000000000000004e-002 0.0000000000000000e+000 -2.0000000000000000e-003  3.7404486471302900e-001
3.6000000000000004e-002 0.0000000000000000e+000 -1.0000000000000000e-003  4.2594117585240637e-001
3.6499999999999998e-002 0.0000000000000000e+000 -5.0000000000000001e-003  2.0698913253174459e-001
3.6499999999999998e-002 0.0000000000000000e+000 -4.0000000000000001e-003  2.3691681415325549e-001
3.6499999999999998e-002 0.0000000000000000e+000 -3.0000000000000001e-003  2.7934359498474060e-001
3.6499999999999998e-002 0.0000000000000000e+000 -2.0000000000000000e-003  3.2377969493151459e-001
3.6499999999999998e-002 0.0000000000000000e+000 -1.0000000000000000e-003  3.6998875252414692e-001
3.6999999999999998e-002 0.0000000000000000e+000 -5.0000000000000001e-003  1.8208290331788382e-001
3.6999999999999998e-002 0.0000000000000000e+000 -4.0000000000000001e-003  2.0635729869280187e-001
3.6999999999999998e-002 0.0000000000000000e+000 -3.0000000000000001e-003  2.3925492588210143e-001
3.6999999999999998e-002 0.0000000000000000e+000 -2.0000000000000000e-003  2.7920511947068538e-001
3.6999999999999998e-002 0.0000000000000000e+000 -1.0000000000000000e-003  3.1804766313016780e-001
3.7499999999999999e-002 0.0000000000000000e+000 -5.0000000000000001e-003  1.5038358089196044e-001
3.7499999999999999e-002 0.0000000000000000e+000 -4.0000000000000001e-003  1.7442750643553376e-001
3.7499999999999999e-002 0.0000000000000000e+000 -3.0000000000000001e-003  2.0063842587327424e-001
3.7499999999999999e-002 0.0000000000000000e+000 -2.0000000000000000e-003  2.3510006388073340e-001
3.7499999999999999e-002 0.0000000000000000e+000 -1.0000000000000000e-003  2.6889606295302981e-001
3.7999999999999999e-002 0.0000000000000000e+000 -5.0000000000000001e-003  1.1768778151438188e-001
3.7999999999999999e-002 0.0000000000000000e+000 -4.0000000000000001e-003  1.4108488794378093e-001
3.7999999999999999e-002 0.0000000000000000e+000 -3.0000000000000001e-003  1.6141277555127773e-001
3.7999999999999999e-002 0.0000000000000000e+000 -2.0000000000000000e-003  1.8787740601883984e-001
3.7999999999999999e-002 0.0000000000000000e+000 -1.0000000000000000e-003  2.0877408990405460e-001
3.8500000000000000e-002 0.0000000000000000e+000 -5.0000000000000001e-003  8.3995505185148034e-002
3.8500000000000000e-002 0.0000000000000000e+000 -4.0000000000000001e-003  1.0447389244539103e-001
3.8500000000000000e-002 0.0000000000000000e+000 -3.0000000000000001e-003  1.2159411862533398e-001
3.8500000000000000e-002 0.0000000000000000e+000 -2.0000000000000000e-003  1.4082320162517173e-001
3.8500000000000000e-002 0.0000000000000000e+000 -1.0000000000000000e-003  1.5386252982530732e-001
3.9000000000000000e-002 0.0000000000000000e+000 -5.0000000000000001e-003  4.9306751904259004e-002
3.9000000000000000e-002 0.0000000000000000e+000 -4.0000000000000001e-003  6.6866419995345969e-002
3.9000000000000000e-002 0.0000000000000000e+000 -3.0000000000000001e-003  8.1182455095442807e-002
3.9000000000000000e-002 0.0000000000000000e+000 -2.0000000000000000e-003  9.4343997699726581e-002
3.9000000000000000e-002 0.0000000000000000e+000 -1.0000000000000000e-003  1.0158469741021411e-001
3.9500000000000000e-002 0.0000000000000000e+000 -5.0000000000000001e-003  2.1585554107681506e-002
3.9500000000000000e-002 0.0000000000000000e+000 -4.0000000000000001e-003  2.8262470593645631e-002
3.9500000000000000e-002 0.0000000000000000e+000 -3.0000000000000001e-003  4.0177784961604325e-002
3.9500000000000000e-002 0.0000000000000000e+000 -2.0000000000000000e-003  4.8998420268091772e-002
3.9500000000000000e-002 0.0000000000000000e+000 -1.0000000000000000e-003  4.7591741515163100e-002
4.0000000000000001e-002 0.0000000000000000e+000 -5.0000000000000001e-003  -4.5821725913500564e-003
4.0000000000000001e-002 0.0000000000000000e+000 -4.0000000000000001e-003  -6.2334712755403796e-003
4.0000000000000001e-002 0.0000000000000000e+000 -3.0000000000000001e-003  -5.8549697475514598e-004
4.0000000000000001e-002 0.0000000000000000e+000 -2.0000000000000000e-003  -6.2521741251855530e-004
4.0000000000000001e-002 0.0000000000000000e+000 -1.0000000000000000e-003  -3.9644001658685566e-003
