# Supplementary material for: Design of a New 1D Halbach Magnet Array with Good Sinusoidal Magnetic Field by Analyzing the Curved Surface
Source: Sensors (Basel). 2021 Apr 4;21(7):2522. doi: 10.3390/s21072522 (PMC8038479; doi:10.3390/s21072522)
Supplement: Supplementary file 1 [file sensors-21-02522-s001.zip › data/bzmh15.fld]

0.0000000000000000e+000 0.0000000000000000e+000 -5.0000000000000001e-003  -8.3857793804726181e-003
0.0000000000000000e+000 0.0000000000000000e+000 -4.0000000000000001e-003  -5.3182087763968362e-003
0.0000000000000000e+000 0.0000000000000000e+000 -3.0000000000000001e-003  5.6779845084681778e-007
0.0000000000000000e+000 0.0000000000000000e+000 -2.0000000000000000e-003  4.2936402426505026e-003
0.0000000000000000e+000 0.0000000000000000e+000 -1.0000000000000000e-003  7.3089943487269753e-003
5.0000000000000001e-004 0.0000000000000000e+000 -5.0000000000000001e-003  -4.2605772610560630e-002
5.0000000000000001e-004 0.0000000000000000e+000 -4.0000000000000001e-003  -4.9011641048510024e-002
5.0000000000000001e-004 0.0000000000000000e+000 -3.0000000000000001e-003  -4.5248347168571804e-002
5.0000000000000001e-004 0.0000000000000000e+000 -2.0000000000000000e-003  -4.5229334382239597e-002
5.0000000000000001e-004 0.0000000000000000e+000 -1.0000000000000000e-003  -5.2871480672990481e-002
1.0000000000000000e-003 0.0000000000000000e+000 -5.0000000000000001e-003  -7.2328432745792134e-002
1.0000000000000000e-003 0.0000000000000000e+000 -4.0000000000000001e-003  -8.4239212364446800e-002
1.0000000000000000e-003 0.0000000000000000e+000 -3.0000000000000001e-003  -9.4187853733918664e-002
1.0000000000000000e-003 0.0000000000000000e+000 -2.0000000000000000e-003  -9.9210536132028168e-002
1.0000000000000000e-003 0.0000000000000000e+000 -1.0000000000000000e-003  -1.1532091280839685e-001
1.5000000000000000e-003 0.0000000000000000e+000 -5.0000000000000001e-003  -1.0154182135191497e-001
1.5000000000000000e-003 0.0000000000000000e+000 -4.0000000000000001e-003  -1.1947213305450795e-001
1.5000000000000000e-003 0.0000000000000000e+000 -3.0000000000000001e-003  -1.4099241625773784e-001
1.5000000000000000e-003 0.0000000000000000e+000 -2.0000000000000000e-003  -1.6204097095140294e-001
1.5000000000000000e-003 0.0000000000000000e+000 -1.0000000000000000e-003  -1.8150499272235399e-001
2.0000000000000000e-003 0.0000000000000000e+000 -5.0000000000000001e-003  -1.3064362125233006e-001
2.0000000000000000e-003 0.0000000000000000e+000 -4.0000000000000001e-003  -1.5501285197312839e-001
2.0000000000000000e-003 0.0000000000000000e+000 -3.0000000000000001e-003  -1.8316273985205184e-001
2.0000000000000000e-003 0.0000000000000000e+000 -2.0000000000000000e-003  -2.1503116087842741e-001
2.0000000000000000e-003 0.0000000000000000e+000 -1.0000000000000000e-003  -2.4817310279049154e-001
2.5000000000000001e-003 0.0000000000000000e+000 -5.0000000000000001e-003  -1.6341852344094407e-001
2.5000000000000001e-003 0.0000000000000000e+000 -4.0000000000000001e-003  -1.9152675832365029e-001
2.5000000000000001e-003 0.0000000000000000e+000 -3.0000000000000001e-003  -2.2964081056041008e-001
2.5000000000000001e-003 0.0000000000000000e+000 -2.0000000000000000e-003  -2.6524222065001329e-001
2.5000000000000001e-003 0.0000000000000000e+000 -1.0000000000000000e-003  -3.0342772385275696e-001
3.0000000000000001e-003 0.0000000000000000e+000 -5.0000000000000001e-003  -1.9697374798246670e-001
3.0000000000000001e-003 0.0000000000000000e+000 -4.0000000000000001e-003  -2.3695267499618336e-001
3.0000000000000001e-003 0.0000000000000000e+000 -3.0000000000000001e-003  -2.7882517903206561e-001
3.0000000000000001e-003 0.0000000000000000e+000 -2.0000000000000000e-003  -3.2386283774516517e-001
3.0000000000000001e-003 0.0000000000000000e+000 -1.0000000000000000e-003  -3.7099303805135420e-001
3.5000000000000001e-003 0.0000000000000000e+000 -5.0000000000000001e-003  -2.3749085636681375e-001
3.5000000000000001e-003 0.0000000000000000e+000 -4.0000000000000001e-003  -2.7731268238299023e-001
3.5000000000000001e-003 0.0000000000000000e+000 -3.0000000000000001e-003  -3.2196677750983521e-001
3.5000000000000001e-003 0.0000000000000000e+000 -2.0000000000000000e-003  -3.8629421654616847e-001
3.5000000000000001e-003 0.0000000000000000e+000 -1.0000000000000000e-003  -4.3516748732044563e-001
4.0000000000000001e-003 0.0000000000000000e+000 -5.0000000000000001e-003  -2.7073184528354205e-001
4.0000000000000001e-003 0.0000000000000000e+000 -4.0000000000000001e-003  -3.1201880435146317e-001
4.0000000000000001e-003 0.0000000000000000e+000 -3.0000000000000001e-003  -3.5752372547083855e-001
4.0000000000000001e-003 0.0000000000000000e+000 -2.0000000000000000e-003  -4.3229222945775808e-001
4.0000000000000001e-003 0.0000000000000000e+000 -1.0000000000000000e-003  -5.0773756948126214e-001
4.5000000000000005e-003 0.0000000000000000e+000 -5.0000000000000001e-003  -3.0074670973855289e-001
4.5000000000000005e-003 0.0000000000000000e+000 -4.0000000000000001e-003  -3.4550533114327442e-001
4.5000000000000005e-003 0.0000000000000000e+000 -3.0000000000000001e-003  -3.9133076053876420e-001
4.5000000000000005e-003 0.0000000000000000e+000 -2.0000000000000000e-003  -4.7711603442379297e-001
4.5000000000000005e-003 0.0000000000000000e+000 -1.0000000000000000e-003  -5.6055340749020943e-001
5.0000000000000001e-003 0.0000000000000000e+000 -5.0000000000000001e-003  -3.3003537547928846e-001
5.0000000000000001e-003 0.0000000000000000e+000 -4.0000000000000001e-003  -3.7648897558269384e-001
5.0000000000000001e-003 0.0000000000000000e+000 -3.0000000000000001e-003  -4.2548897986616285e-001
5.0000000000000001e-003 0.0000000000000000e+000 -2.0000000000000000e-003  -5.1792086287827743e-001
5.0000000000000001e-003 0.0000000000000000e+000 -1.0000000000000000e-003  -6.2848448673085400e-001
5.4999999999999997e-003 0.0000000000000000e+000 -5.0000000000000001e-003  -3.5158375803586073e-001
5.4999999999999997e-003 0.0000000000000000e+000 -4.0000000000000001e-003  -4.0650290977001097e-001
5.4999999999999997e-003 0.0000000000000000e+000 -3.0000000000000001e-003  -4.6022226330233229e-001
5.4999999999999997e-003 0.0000000000000000e+000 -2.0000000000000000e-003  -5.6032137010458849e-001
5.4999999999999997e-003 0.0000000000000000e+000 -1.0000000000000000e-003  -6.7399899878347014e-001
6.0000000000000001e-003 0.0000000000000000e+000 -5.0000000000000001e-003  -3.7014595664347855e-001
6.0000000000000001e-003 0.0000000000000000e+000 -4.0000000000000001e-003  -4.3438209421114310e-001
6.0000000000000001e-003 0.0000000000000000e+000 -3.0000000000000001e-003  -4.9801451623910942e-001
6.0000000000000001e-003 0.0000000000000000e+000 -2.0000000000000000e-003  -5.9692432269677309e-001
6.0000000000000001e-003 0.0000000000000000e+000 -1.0000000000000000e-003  -7.0824529571095540e-001
6.5000000000000006e-003 0.0000000000000000e+000 -5.0000000000000001e-003  -3.8862108778437021e-001
6.5000000000000006e-003 0.0000000000000000e+000 -4.0000000000000001e-003  -4.5427574060241782e-001
6.5000000000000006e-003 0.0000000000000000e+000 -3.0000000000000001e-003  -5.3148621372222016e-001
6.5000000000000006e-003 0.0000000000000000e+000 -2.0000000000000000e-003  -6.3203220757634249e-001
6.5000000000000006e-003 0.0000000000000000e+000 -1.0000000000000000e-003  -7.4220189942962345e-001
7.0000000000000001e-003 0.0000000000000000e+000 -5.0000000000000001e-003  -4.0700915145853606e-001
7.0000000000000001e-003 0.0000000000000000e+000 -4.0000000000000001e-003  -4.7052964832798888e-001
7.0000000000000001e-003 0.0000000000000000e+000 -3.0000000000000001e-003  -5.4859322571048241e-001
7.0000000000000001e-003 0.0000000000000000e+000 -2.0000000000000000e-003  -6.5317372057442524e-001
7.0000000000000001e-003 0.0000000000000000e+000 -1.0000000000000000e-003  -7.6677168126659934e-001
7.4999999999999997e-003 0.0000000000000000e+000 -5.0000000000000001e-003  -4.2133729704357781e-001
7.4999999999999997e-003 0.0000000000000000e+000 -4.0000000000000001e-003  -4.8365063559698329e-001
7.4999999999999997e-003 0.0000000000000000e+000 -3.0000000000000001e-003  -5.6493088492596011e-001
7.4999999999999997e-003 0.0000000000000000e+000 -2.0000000000000000e-003  -6.7075536744755904e-001
7.4999999999999997e-003 0.0000000000000000e+000 -1.0000000000000000e-003  -7.8239594402376933e-001
8.0000000000000002e-003 0.0000000000000000e+000 -5.0000000000000001e-003  -4.3297677652230698e-001
8.0000000000000002e-003 0.0000000000000000e+000 -4.0000000000000001e-003  -4.9635348095171378e-001
8.0000000000000002e-003 0.0000000000000000e+000 -3.0000000000000001e-003  -5.8089840714467955e-001
8.0000000000000002e-003 0.0000000000000000e+000 -2.0000000000000000e-003  -6.8819901846828047e-001
8.0000000000000002e-003 0.0000000000000000e+000 -1.0000000000000000e-003  -8.0134331016172400e-001
8.5000000000000006e-003 0.0000000000000000e+000 -5.0000000000000001e-003  -4.4326594364280758e-001
8.5000000000000006e-003 0.0000000000000000e+000 -4.0000000000000001e-003  -5.0943460423593701e-001
8.5000000000000006e-003 0.0000000000000000e+000 -3.0000000000000001e-003  -5.9343431980834549e-001
8.5000000000000006e-003 0.0000000000000000e+000 -2.0000000000000000e-003  -7.0527253249224386e-001
8.5000000000000006e-003 0.0000000000000000e+000 -1.0000000000000000e-003  -8.1886400427793149e-001
9.0000000000000011e-003 0.0000000000000000e+000 -5.0000000000000001e-003  -4.4608589880903937e-001
9.0000000000000011e-003 0.0000000000000000e+000 -4.0000000000000001e-003  -5.2243064326984268e-001
9.0000000000000011e-003 0.0000000000000000e+000 -3.0000000000000001e-003  -6.0368118663200732e-001
9.0000000000000011e-003 0.0000000000000000e+000 -2.0000000000000000e-003  -7.1498344485905452e-001
9.0000000000000011e-003 0.0000000000000000e+000 -1.0000000000000000e-003  -8.2009613549939342e-001
9.4999999999999998e-003 0.0000000000000000e+000 -5.0000000000000001e-003  -4.4505807657046159e-001
9.4999999999999998e-003 0.0000000000000000e+000 -4.0000000000000001e-003  -5.2198364478460058e-001
9.4999999999999998e-003 0.0000000000000000e+000 -3.0000000000000001e-003  -6.1212566199857554e-001
9.4999999999999998e-003 0.0000000000000000e+000 -2.0000000000000000e-003  -7.2114541230805673e-001
9.4999999999999998e-003 0.0000000000000000e+000 -1.0000000000000000e-003  -8.2619385923449240e-001
1.0000000000000000e-002 0.0000000000000000e+000 -5.0000000000000001e-003  -4.4289018556544169e-001
1.0000000000000000e-002 0.0000000000000000e+000 -4.0000000000000001e-003  -5.1921507630569608e-001
1.0000000000000000e-002 0.0000000000000000e+000 -3.0000000000000001e-003  -6.1523804326906983e-001
1.0000000000000000e-002 0.0000000000000000e+000 -2.0000000000000000e-003  -7.2056098068172669e-001
1.0000000000000000e-002 0.0000000000000000e+000 -1.0000000000000000e-003  -8.2608218149275880e-001
1.0500000000000001e-002 0.0000000000000000e+000 -5.0000000000000001e-003  -4.3958222579397943e-001
1.0500000000000001e-002 0.0000000000000000e+000 -4.0000000000000001e-003  -5.1530643906034890e-001
1.0500000000000001e-002 0.0000000000000000e+000 -3.0000000000000001e-003  -6.1538138447786550e-001
1.0500000000000001e-002 0.0000000000000000e+000 -2.0000000000000000e-003  -7.1634042331234327e-001
1.0500000000000001e-002 0.0000000000000000e+000 -1.0000000000000000e-003  -8.2047599890616274e-001
1.0999999999999999e-002 0.0000000000000000e+000 -5.0000000000000001e-003  -4.3513419725607505e-001
1.0999999999999999e-002 0.0000000000000000e+000 -4.0000000000000001e-003  -5.1581445057602249e-001
1.0999999999999999e-002 0.0000000000000000e+000 -3.0000000000000001e-003  -6.1255568562496365e-001
1.0999999999999999e-002 0.0000000000000000e+000 -2.0000000000000000e-003  -7.1049037386566671e-001
1.0999999999999999e-002 0.0000000000000000e+000 -1.0000000000000000e-003  -8.1609496910307677e-001
1.1500000000000000e-002 0.0000000000000000e+000 -5.0000000000000001e-003  -4.2954609995172788e-001
1.1500000000000000e-002 0.0000000000000000e+000 -4.0000000000000001e-003  -5.1439806945507538e-001
1.1500000000000000e-002 0.0000000000000000e+000 -3.0000000000000001e-003  -6.0692253466378554e-001
1.1500000000000000e-002 0.0000000000000000e+000 -2.0000000000000000e-003  -7.0522542606704086e-001
1.1500000000000000e-002 0.0000000000000000e+000 -1.0000000000000000e-003  -8.0434287509412183e-001
1.2000000000000000e-002 0.0000000000000000e+000 -5.0000000000000001e-003  -4.2281793388093808e-001
1.2000000000000000e-002 0.0000000000000000e+000 -4.0000000000000001e-003  -5.0985012287398046e-001
1.2000000000000000e-002 0.0000000000000000e+000 -3.0000000000000001e-003  -6.0035497039930052e-001
1.2000000000000000e-002 0.0000000000000000e+000 -2.0000000000000000e-003  -6.9175252559641598e-001
1.2000000000000000e-002 0.0000000000000000e+000 -1.0000000000000000e-003  -7.8908258627072370e-001
1.2500000000000001e-002 0.0000000000000000e+000 -5.0000000000000001e-003  -4.1881426231103047e-001
1.2500000000000001e-002 0.0000000000000000e+000 -4.0000000000000001e-003  -5.0100156582938504e-001
1.2500000000000001e-002 0.0000000000000000e+000 -3.0000000000000001e-003  -5.8658871077669583e-001
1.2500000000000001e-002 0.0000000000000000e+000 -2.0000000000000000e-003  -6.7822945377168253e-001
1.2500000000000001e-002 0.0000000000000000e+000 -1.0000000000000000e-003  -7.7432335967264676e-001
1.3000000000000001e-002 0.0000000000000000e+000 -5.0000000000000001e-003  -4.0489445215965847e-001
1.3000000000000001e-002 0.0000000000000000e+000 -4.0000000000000001e-003  -4.8430835566764718e-001
1.3000000000000001e-002 0.0000000000000000e+000 -3.0000000000000001e-003  -5.6828065881203749e-001
1.3000000000000001e-002 0.0000000000000000e+000 -2.0000000000000000e-003  -6.5782064512148342e-001
1.3000000000000001e-002 0.0000000000000000e+000 -1.0000000000000000e-003  -7.5292831459598475e-001
1.3500000000000000e-002 0.0000000000000000e+000 -5.0000000000000001e-003  -3.8027933699997785e-001
1.3500000000000000e-002 0.0000000000000000e+000 -4.0000000000000001e-003  -4.5441580610974397e-001
1.3500000000000000e-002 0.0000000000000000e+000 -3.0000000000000001e-003  -5.4189353162079379e-001
1.3500000000000000e-002 0.0000000000000000e+000 -2.0000000000000000e-003  -6.3729968223361610e-001
1.3500000000000000e-002 0.0000000000000000e+000 -1.0000000000000000e-003  -7.4035919610035006e-001
1.4000000000000000e-002 0.0000000000000000e+000 -5.0000000000000001e-003  -3.5794807511982829e-001
1.4000000000000000e-002 0.0000000000000000e+000 -4.0000000000000001e-003  -4.2238201838871620e-001
1.4000000000000000e-002 0.0000000000000000e+000 -3.0000000000000001e-003  -5.0496831901668415e-001
1.4000000000000000e-002 0.0000000000000000e+000 -2.0000000000000000e-003  -5.9833078697429498e-001
1.4000000000000000e-002 0.0000000000000000e+000 -1.0000000000000000e-003  -6.9941913920897325e-001
1.4500000000000001e-002 0.0000000000000000e+000 -5.0000000000000001e-003  -3.3465553546646737e-001
1.4500000000000001e-002 0.0000000000000000e+000 -4.0000000000000001e-003  -3.9764246722571639e-001
1.4500000000000001e-002 0.0000000000000000e+000 -3.0000000000000001e-003  -4.6421824440881360e-001
1.4500000000000001e-002 0.0000000000000000e+000 -2.0000000000000000e-003  -5.5655199088047980e-001
1.4500000000000001e-002 0.0000000000000000e+000 -1.0000000000000000e-003  -6.5583980683622756e-001
1.4999999999999999e-002 0.0000000000000000e+000 -5.0000000000000001e-003  -3.1062155510586587e-001
1.4999999999999999e-002 0.0000000000000000e+000 -4.0000000000000001e-003  -3.7215951828119281e-001
1.4999999999999999e-002 0.0000000000000000e+000 -3.0000000000000001e-003  -4.3629246978731479e-001
1.4999999999999999e-002 0.0000000000000000e+000 -2.0000000000000000e-003  -5.1092585514349165e-001
1.4999999999999999e-002 0.0000000000000000e+000 -1.0000000000000000e-003  -6.2006988117475526e-001
1.5500000000000000e-002 0.0000000000000000e+000 -5.0000000000000001e-003  -2.8584613403802339e-001
1.5500000000000000e-002 0.0000000000000000e+000 -4.0000000000000001e-003  -3.4551898255350538e-001
1.5500000000000000e-002 0.0000000000000000e+000 -3.0000000000000001e-003  -4.0829210754729445e-001
1.5500000000000000e-002 0.0000000000000000e+000 -2.0000000000000000e-003  -4.6281032303456365e-001
1.5500000000000000e-002 0.0000000000000000e+000 -1.0000000000000000e-003  -5.5427680300460502e-001
1.6000000000000000e-002 0.0000000000000000e+000 -5.0000000000000001e-003  -2.6032927226294000e-001
1.6000000000000000e-002 0.0000000000000000e+000 -4.0000000000000001e-003  -3.1813700611857681e-001
1.6000000000000000e-002 0.0000000000000000e+000 -3.0000000000000001e-003  -3.7843853603911937e-001
1.6000000000000000e-002 0.0000000000000000e+000 -2.0000000000000000e-003  -4.1915765135979155e-001
1.6000000000000000e-002 0.0000000000000000e+000 -1.0000000000000000e-003  -4.7477011929963592e-001
1.6500000000000001e-002 0.0000000000000000e+000 -5.0000000000000001e-003  -2.3407096978061573e-001
1.6500000000000001e-002 0.0000000000000000e+000 -4.0000000000000001e-003  -2.9001358897640778e-001
1.6500000000000001e-002 0.0000000000000000e+000 -3.0000000000000001e-003  -3.3357485828410161e-001
1.6500000000000001e-002 0.0000000000000000e+000 -2.0000000000000000e-003  -3.7283610449536536e-001
1.6500000000000001e-002 0.0000000000000000e+000 -1.0000000000000000e-003  -4.1372788511708530e-001
1.7000000000000001e-002 0.0000000000000000e+000 -5.0000000000000001e-003  -2.0707122659105065e-001
1.7000000000000001e-002 0.0000000000000000e+000 -4.0000000000000001e-003  -2.5292281802949595e-001
1.7000000000000001e-002 0.0000000000000000e+000 -3.0000000000000001e-003  -2.8800193552149927e-001
1.7000000000000001e-002 0.0000000000000000e+000 -2.0000000000000000e-003  -3.2471158742395895e-001
1.7000000000000001e-002 0.0000000000000000e+000 -1.0000000000000000e-003  -3.6305177373687481e-001
1.7500000000000002e-002 0.0000000000000000e+000 -5.0000000000000001e-003  -1.7829525579537003e-001
1.7500000000000002e-002 0.0000000000000000e+000 -4.0000000000000001e-003  -2.0919224456811303e-001
1.7500000000000002e-002 0.0000000000000000e+000 -3.0000000000000001e-003  -2.4098875850010226e-001
1.7500000000000002e-002 0.0000000000000000e+000 -2.0000000000000000e-003  -2.7315004340417609e-001
1.7500000000000002e-002 0.0000000000000000e+000 -1.0000000000000000e-003  -3.0595088552818778e-001
1.8000000000000002e-002 0.0000000000000000e+000 -5.0000000000000001e-003  -1.3857266236051405e-001
1.8000000000000002e-002 0.0000000000000000e+000 -4.0000000000000001e-003  -1.6120062808990282e-001
1.8000000000000002e-002 0.0000000000000000e+000 -3.0000000000000001e-003  -1.8899554608556127e-001
1.8000000000000002e-002 0.0000000000000000e+000 -2.0000000000000000e-003  -2.1646335601107974e-001
1.8000000000000002e-002 0.0000000000000000e+000 -1.0000000000000000e-003  -2.4451065462286795e-001
1.8499999999999999e-002 0.0000000000000000e+000 -5.0000000000000001e-003  -1.0526458297364430e-001
1.8499999999999999e-002 0.0000000000000000e+000 -4.0000000000000001e-003  -1.1754476128610059e-001
1.8499999999999999e-002 0.0000000000000000e+000 -3.0000000000000001e-003  -1.3317257005273786e-001
1.8499999999999999e-002 0.0000000000000000e+000 -2.0000000000000000e-003  -1.5988377659428521e-001
1.8499999999999999e-002 0.0000000000000000e+000 -1.0000000000000000e-003  -1.8525434785104883e-001
1.9000000000000000e-002 0.0000000000000000e+000 -5.0000000000000001e-003  -7.1797503481849267e-002
1.9000000000000000e-002 0.0000000000000000e+000 -4.0000000000000001e-003  -8.0775472655301953e-002
1.9000000000000000e-002 0.0000000000000000e+000 -3.0000000000000001e-003  -8.9290046043539725e-002
1.9000000000000000e-002 0.0000000000000000e+000 -2.0000000000000000e-003  -9.7341223646562530e-002
1.9000000000000000e-002 0.0000000000000000e+000 -1.0000000000000000e-003  -1.2279049277677741e-001
1.9500000000000000e-002 0.0000000000000000e+000 -5.0000000000000001e-003  -3.8171423885129167e-002
1.9500000000000000e-002 0.0000000000000000e+000 -4.0000000000000001e-003  -4.3847183919578259e-002
1.9500000000000000e-002 0.0000000000000000e+000 -3.0000000000000001e-003  -4.9059548168812403e-002
1.9500000000000000e-002 0.0000000000000000e+000 -2.0000000000000000e-003  -5.3808516632831607e-002
1.9500000000000000e-002 0.0000000000000000e+000 -1.0000000000000000e-003  -5.6644921130478768e-002
2.0000000000000000e-002 0.0000000000000000e+000 -5.0000000000000001e-003  -4.3863441834841484e-003
2.0000000000000000e-002 0.0000000000000000e+000 -4.0000000000000001e-003  -6.7598950789296147e-003
2.0000000000000000e-002 0.0000000000000000e+000 -3.0000000000000001e-003  -7.7026946573917725e-003
2.0000000000000000e-002 0.0000000000000000e+000 -2.0000000000000000e-003  -4.9947179610849886e-003
2.0000000000000000e-002 0.0000000000000000e+000 -1.0000000000000000e-003  -4.0292252900438657e-003
2.0500000000000001e-002 0.0000000000000000e+000 -5.0000000000000001e-003  2.9557735623085873e-002
2.0500000000000001e-002 0.0000000000000000e+000 -4.0000000000000001e-003  3.3613716869144210e-002
2.0500000000000001e-002 0.0000000000000000e+000 -3.0000000000000001e-003  3.8750958498645557e-002
2.0500000000000001e-002 0.0000000000000000e+000 -2.0000000000000000e-003  4.4464139647258288e-002
2.0500000000000001e-002 0.0000000000000000e+000 -1.0000000000000000e-003  5.8886220359198889e-002
2.1000000000000001e-002 0.0000000000000000e+000 -5.0000000000000001e-003  6.8394875600985283e-002
2.1000000000000001e-002 0.0000000000000000e+000 -4.0000000000000001e-003  7.5961382163681271e-002
2.1000000000000001e-002 0.0000000000000000e+000 -3.0000000000000001e-003  8.4103828245488552e-002
2.1000000000000001e-002 0.0000000000000000e+000 -2.0000000000000000e-003  9.5572510329814994e-002
2.1000000000000001e-002 0.0000000000000000e+000 -1.0000000000000000e-003  1.2382538898633870e-001
2.1500000000000002e-002 0.0000000000000000e+000 -5.0000000000000001e-003  1.0663655303402210e-001
2.1500000000000002e-002 0.0000000000000000e+000 -4.0000000000000001e-003  1.1895753383091291e-001
2.1500000000000002e-002 0.0000000000000000e+000 -3.0000000000000001e-003  1.3253689510041211e-001
2.1500000000000002e-002 0.0000000000000000e+000 -2.0000000000000000e-003  1.5003691938733579e-001
2.1500000000000002e-002 0.0000000000000000e+000 -1.0000000000000000e-003  1.8288607418078412e-001
2.1999999999999999e-002 0.0000000000000000e+000 -5.0000000000000001e-003  1.4454937720678174e-001
2.1999999999999999e-002 0.0000000000000000e+000 -4.0000000000000001e-003  1.6101294273151456e-001
2.1999999999999999e-002 0.0000000000000000e+000 -3.0000000000000001e-003  1.7802052009588140e-001
2.1999999999999999e-002 0.0000000000000000e+000 -2.0000000000000000e-003  2.0749615087525303e-001
2.1999999999999999e-002 0.0000000000000000e+000 -1.0000000000000000e-003  2.4248428007939299e-001
2.2499999999999999e-002 0.0000000000000000e+000 -5.0000000000000001e-003  1.7830014379475398e-001
2.2499999999999999e-002 0.0000000000000000e+000 -4.0000000000000001e-003  1.9728323629050429e-001
2.2499999999999999e-002 0.0000000000000000e+000 -3.0000000000000001e-003  2.2462673571531810e-001
2.2499999999999999e-002 0.0000000000000000e+000 -2.0000000000000000e-003  2.6588118052519361e-001
2.2499999999999999e-002 0.0000000000000000e+000 -1.0000000000000000e-003  3.0414729799143636e-001
2.3000000000000000e-002 0.0000000000000000e+000 -5.0000000000000001e-003  2.1041688421662913e-001
2.3000000000000000e-002 0.0000000000000000e+000 -4.0000000000000001e-003  2.3200802519501304e-001
2.3000000000000000e-002 0.0000000000000000e+000 -3.0000000000000001e-003  2.7688619839679546e-001
2.3000000000000000e-002 0.0000000000000000e+000 -2.0000000000000000e-003  3.2236802325842873e-001
2.3000000000000000e-002 0.0000000000000000e+000 -1.0000000000000000e-003  3.6903677510367044e-001
2.3500000000000000e-002 0.0000000000000000e+000 -5.0000000000000001e-003  2.4024228687385377e-001
2.3500000000000000e-002 0.0000000000000000e+000 -4.0000000000000001e-003  2.6665100787998780e-001
2.3500000000000000e-002 0.0000000000000000e+000 -3.0000000000000001e-003  3.2686343325518996e-001
2.3500000000000000e-002 0.0000000000000000e+000 -2.0000000000000000e-003  3.7791459885435824e-001
2.3500000000000000e-002 0.0000000000000000e+000 -1.0000000000000000e-003  4.2932570455611629e-001
2.4000000000000000e-002 0.0000000000000000e+000 -5.0000000000000001e-003  2.6821687699673963e-001
2.4000000000000000e-002 0.0000000000000000e+000 -4.0000000000000001e-003  2.9996730571891372e-001
2.4000000000000000e-002 0.0000000000000000e+000 -3.0000000000000001e-003  3.6671114975211955e-001
2.4000000000000000e-002 0.0000000000000000e+000 -2.0000000000000000e-003  4.2899642753641504e-001
2.4000000000000000e-002 0.0000000000000000e+000 -1.0000000000000000e-003  4.8564468967962116e-001
2.4500000000000001e-002 0.0000000000000000e+000 -5.0000000000000001e-003  2.9520520517184795e-001
2.4500000000000001e-002 0.0000000000000000e+000 -4.0000000000000001e-003  3.3182480605752357e-001
2.4500000000000001e-002 0.0000000000000000e+000 -3.0000000000000001e-003  4.0069981409970956e-001
2.4500000000000001e-002 0.0000000000000000e+000 -2.0000000000000000e-003  4.7957617659910357e-001
2.4500000000000001e-002 0.0000000000000000e+000 -1.0000000000000000e-003  5.5493076212373982e-001
2.5000000000000001e-002 0.0000000000000000e+000 -5.0000000000000001e-003  3.1847132653404514e-001
2.5000000000000001e-002 0.0000000000000000e+000 -4.0000000000000001e-003  3.6222350889581767e-001
2.5000000000000001e-002 0.0000000000000000e+000 -3.0000000000000001e-003  4.3344522408438935e-001
2.5000000000000001e-002 0.0000000000000000e+000 -2.0000000000000000e-003  5.1976288342651278e-001
2.5000000000000001e-002 0.0000000000000000e+000 -1.0000000000000000e-003  6.2343218277702739e-001
2.5500000000000002e-002 0.0000000000000000e+000 -5.0000000000000001e-003  3.4095317355233251e-001
2.5500000000000002e-002 0.0000000000000000e+000 -4.0000000000000001e-003  3.9116341423379558e-001
2.5500000000000002e-002 0.0000000000000000e+000 -3.0000000000000001e-003  4.6857159150000310e-001
2.5500000000000002e-002 0.0000000000000000e+000 -2.0000000000000000e-003  5.6314790470616372e-001
2.5500000000000002e-002 0.0000000000000000e+000 -1.0000000000000000e-003  6.6923957224225639e-001
2.6000000000000002e-002 0.0000000000000000e+000 -5.0000000000000001e-003  3.6304293593841402e-001
2.6000000000000002e-002 0.0000000000000000e+000 -4.0000000000000001e-003  4.2075296807610574e-001
2.6000000000000002e-002 0.0000000000000000e+000 -3.0000000000000001e-003  5.0724878761425840e-001
2.6000000000000002e-002 0.0000000000000000e+000 -2.0000000000000000e-003  6.0635985140823345e-001
2.6000000000000002e-002 0.0000000000000000e+000 -1.0000000000000000e-003  7.0938945157482391e-001
2.6499999999999999e-002 0.0000000000000000e+000 -5.0000000000000001e-003  3.7995858299703644e-001
2.6499999999999999e-002 0.0000000000000000e+000 -4.0000000000000001e-003  4.4539994176394887e-001
2.6499999999999999e-002 0.0000000000000000e+000 -3.0000000000000001e-003  5.3819617687728427e-001
2.6499999999999999e-002 0.0000000000000000e+000 -2.0000000000000000e-003  6.3410408489745140e-001
2.6499999999999999e-002 0.0000000000000000e+000 -1.0000000000000000e-003  7.3653269818903322e-001
2.7000000000000000e-002 0.0000000000000000e+000 -5.0000000000000001e-003  3.9227293700046867e-001
2.7000000000000000e-002 0.0000000000000000e+000 -4.0000000000000001e-003  4.6368202361968053e-001
2.7000000000000000e-002 0.0000000000000000e+000 -3.0000000000000001e-003  5.5790926428419996e-001
2.7000000000000000e-002 0.0000000000000000e+000 -2.0000000000000000e-003  6.5534294252611991e-001
2.7000000000000000e-002 0.0000000000000000e+000 -1.0000000000000000e-003  7.6154072971669362e-001
2.7500000000000000e-002 0.0000000000000000e+000 -5.0000000000000001e-003  4.0364884222337355e-001
2.7500000000000000e-002 0.0000000000000000e+000 -4.0000000000000001e-003  4.7978982693798689e-001
2.7500000000000000e-002 0.0000000000000000e+000 -3.0000000000000001e-003  5.7419977513324283e-001
2.7500000000000000e-002 0.0000000000000000e+000 -2.0000000000000000e-003  6.7267700651523976e-001
2.7500000000000000e-002 0.0000000000000000e+000 -1.0000000000000000e-003  7.7734280493785679e-001
2.8000000000000001e-002 0.0000000000000000e+000 -5.0000000000000001e-003  4.1424753971854750e-001
2.8000000000000001e-002 0.0000000000000000e+000 -4.0000000000000001e-003  4.9436649833399510e-001
2.8000000000000001e-002 0.0000000000000000e+000 -3.0000000000000001e-003  5.8916932707305525e-001
2.8000000000000001e-002 0.0000000000000000e+000 -2.0000000000000000e-003  6.8920214039728434e-001
2.8000000000000001e-002 0.0000000000000000e+000 -1.0000000000000000e-003  7.9241299635641094e-001
2.8500000000000001e-002 0.0000000000000000e+000 -5.0000000000000001e-003  4.2423047377041967e-001
2.8500000000000001e-002 0.0000000000000000e+000 -4.0000000000000001e-003  5.0762221082077186e-001
2.8500000000000001e-002 0.0000000000000000e+000 -3.0000000000000001e-003  6.0281792010363655e-001
2.8500000000000001e-002 0.0000000000000000e+000 -2.0000000000000000e-003  7.0324361397167068e-001
2.8500000000000001e-002 0.0000000000000000e+000 -1.0000000000000000e-003  8.0925147002246245e-001
2.9000000000000001e-002 0.0000000000000000e+000 -5.0000000000000001e-003  4.3672973590369357e-001
2.9000000000000001e-002 0.0000000000000000e+000 -4.0000000000000001e-003  5.1955696439831789e-001
2.9000000000000001e-002 0.0000000000000000e+000 -3.0000000000000001e-003  6.1318317591521587e-001
2.9000000000000001e-002 0.0000000000000000e+000 -2.0000000000000000e-003  7.1037858558426115e-001
2.9000000000000001e-002 0.0000000000000000e+000 -1.0000000000000000e-003  8.1138624555621353e-001
2.9500000000000002e-002 0.0000000000000000e+000 -5.0000000000000001e-003  4.4207034946886020e-001
2.9500000000000002e-002 0.0000000000000000e+000 -4.0000000000000001e-003  5.2542060360255494e-001
2.9500000000000002e-002 0.0000000000000000e+000 -3.0000000000000001e-003  6.1906196588716678e-001
2.9500000000000002e-002 0.0000000000000000e+000 -2.0000000000000000e-003  7.1702242987781750e-001
2.9500000000000002e-002 0.0000000000000000e+000 -1.0000000000000000e-003  8.1785789108072537e-001
2.9999999999999999e-002 0.0000000000000000e+000 -5.0000000000000001e-003  4.4039568747578084e-001
2.9999999999999999e-002 0.0000000000000000e+000 -4.0000000000000001e-003  5.2671687620110030e-001
2.9999999999999999e-002 0.0000000000000000e+000 -3.0000000000000001e-003  6.1917573512481361e-001
2.9999999999999999e-002 0.0000000000000000e+000 -2.0000000000000000e-003  7.1614780240035847e-001
2.9999999999999999e-002 0.0000000000000000e+000 -1.0000000000000000e-003  8.1801965075337679e-001
3.0499999999999999e-002 0.0000000000000000e+000 -5.0000000000000001e-003  4.3996367351503024e-001
3.0499999999999999e-002 0.0000000000000000e+000 -4.0000000000000001e-003  5.2109791695276575e-001
3.0499999999999999e-002 0.0000000000000000e+000 -3.0000000000000001e-003  6.1372827080920378e-001
3.0499999999999999e-002 0.0000000000000000e+000 -2.0000000000000000e-003  7.1202021028647422e-001
3.0499999999999999e-002 0.0000000000000000e+000 -1.0000000000000000e-003  8.1720569882602578e-001
3.1000000000000000e-002 0.0000000000000000e+000 -5.0000000000000001e-003  4.3761474009685736e-001
3.1000000000000000e-002 0.0000000000000000e+000 -4.0000000000000001e-003  5.1591514834673835e-001
3.1000000000000000e-002 0.0000000000000000e+000 -3.0000000000000001e-003  6.0856402218358130e-001
3.1000000000000000e-002 0.0000000000000000e+000 -2.0000000000000000e-003  7.0915364572191253e-001
3.1000000000000000e-002 0.0000000000000000e+000 -1.0000000000000000e-003  8.1548257137673663e-001
3.1500000000000000e-002 0.0000000000000000e+000 -5.0000000000000001e-003  4.3334888722126186e-001
3.1500000000000000e-002 0.0000000000000000e+000 -4.0000000000000001e-003  5.1055418378253348e-001
3.1500000000000000e-002 0.0000000000000000e+000 -3.0000000000000001e-003  5.9736103138881058e-001
3.1500000000000000e-002 0.0000000000000000e+000 -2.0000000000000000e-003  7.0054286934554033e-001
3.1500000000000000e-002 0.0000000000000000e+000 -1.0000000000000000e-003  8.0933828811065489e-001
3.2000000000000001e-002 0.0000000000000000e+000 -5.0000000000000001e-003  4.2716611488824408e-001
3.2000000000000001e-002 0.0000000000000000e+000 -4.0000000000000001e-003  5.0112368558470233e-001
3.2000000000000001e-002 0.0000000000000000e+000 -3.0000000000000001e-003  5.8188650176219803e-001
3.2000000000000001e-002 0.0000000000000000e+000 -2.0000000000000000e-003  6.8560865223931267e-001
3.2000000000000001e-002 0.0000000000000000e+000 -1.0000000000000000e-003  7.9794712014758662e-001
3.2500000000000001e-002 0.0000000000000000e+000 -5.0000000000000001e-003  4.1350909444530015e-001
3.2500000000000001e-002 0.0000000000000000e+000 -4.0000000000000001e-003  4.8904583195426843e-001
3.2500000000000001e-002 0.0000000000000000e+000 -3.0000000000000001e-003  5.7038744137278796e-001
3.2500000000000001e-002 0.0000000000000000e+000 -2.0000000000000000e-003  6.7053596769189749e-001
3.2500000000000001e-002 0.0000000000000000e+000 -1.0000000000000000e-003  7.8384883788803994e-001
3.3000000000000002e-002 0.0000000000000000e+000 -5.0000000000000001e-003  3.9721951429065616e-001
3.3000000000000002e-002 0.0000000000000000e+000 -4.0000000000000001e-003  4.7332163800092431e-001
3.3000000000000002e-002 0.0000000000000000e+000 -3.0000000000000001e-003  5.5501827441967377e-001
3.3000000000000002e-002 0.0000000000000000e+000 -2.0000000000000000e-003  6.4927038103548040e-001
3.3000000000000002e-002 0.0000000000000000e+000 -1.0000000000000000e-003  7.6227716580566895e-001
3.3500000000000002e-002 0.0000000000000000e+000 -5.0000000000000001e-003  3.8155730486374362e-001
3.3500000000000002e-002 0.0000000000000000e+000 -4.0000000000000001e-003  4.5678458331136812e-001
3.3500000000000002e-002 0.0000000000000000e+000 -3.0000000000000001e-003  5.3334950575854356e-001
3.3500000000000002e-002 0.0000000000000000e+000 -2.0000000000000000e-003  6.0741862655908230e-001
3.3500000000000002e-002 0.0000000000000000e+000 -1.0000000000000000e-003  7.4198900036904414e-001
3.4000000000000002e-002 0.0000000000000000e+000 -5.0000000000000001e-003  3.6508223470061840e-001
3.4000000000000002e-002 0.0000000000000000e+000 -4.0000000000000001e-003  4.3943466788559910e-001
3.4000000000000002e-002 0.0000000000000000e+000 -3.0000000000000001e-003  5.0722968416094483e-001
3.4000000000000002e-002 0.0000000000000000e+000 -2.0000000000000000e-003  5.7834520691925118e-001
3.4000000000000002e-002 0.0000000000000000e+000 -1.0000000000000000e-003  6.9884055942435719e-001
3.4500000000000003e-002 0.0000000000000000e+000 -5.0000000000000001e-003  3.4779430380128024e-001
3.4500000000000003e-002 0.0000000000000000e+000 -4.0000000000000001e-003  4.1440247801834562e-001
3.4500000000000003e-002 0.0000000000000000e+000 -3.0000000000000001e-003  4.7884490976389127e-001
3.4500000000000003e-002 0.0000000000000000e+000 -2.0000000000000000e-003  5.4402069428271826e-001
3.4500000000000003e-002 0.0000000000000000e+000 -1.0000000000000000e-003  6.4940587204495248e-001
3.5000000000000003e-002 0.0000000000000000e+000 -5.0000000000000001e-003  3.2855307495304037e-001
3.5000000000000003e-002 0.0000000000000000e+000 -4.0000000000000001e-003  3.8499826803330012e-001
3.5000000000000003e-002 0.0000000000000000e+000 -3.0000000000000001e-003  4.4317949347721264e-001
3.5000000000000003e-002 0.0000000000000000e+000 -2.0000000000000000e-003  5.0522388070367319e-001
3.5000000000000003e-002 0.0000000000000000e+000 -1.0000000000000000e-003  6.0013731898472267e-001
3.5500000000000004e-002 0.0000000000000000e+000 -5.0000000000000001e-003  2.9803352121611359e-001
3.5500000000000004e-002 0.0000000000000000e+000 -4.0000000000000001e-003  3.5019663506991433e-001
3.5500000000000004e-002 0.0000000000000000e+000 -3.0000000000000001e-003  4.0622291070626287e-001
3.5500000000000004e-002 0.0000000000000000e+000 -2.0000000000000000e-003  4.6604334899908578e-001
3.5500000000000004e-002 0.0000000000000000e+000 -1.0000000000000000e-003  5.4628543588561762e-001
3.6000000000000004e-002 0.0000000000000000e+000 -5.0000000000000001e-003  2.6339400352496556e-001
3.6000000000000004e-002 0.0000000000000000e+000 -4.0000000000000001e-003  3.1173219623513787e-001
3.6000000000000004e-002 0.0000000000000000e+000 -3.0000000000000001e-003  3.6404315820518435e-001
3.6000000000000004e-002 0.0000000000000000e+000 -2.0000000000000000e-003  4.1994515936969740e-001
3.6000000000000004e-002 0.0000000000000000e+000 -1.0000000000000000e-003  4.7409683409398373e-001
3.6499999999999998e-002 0.0000000000000000e+000 -5.0000000000000001e-003  2.2727736989780123e-001
3.6499999999999998e-002 0.0000000000000000e+000 -4.0000000000000001e-003  2.7256280801897953e-001
3.6499999999999998e-002 0.0000000000000000e+000 -3.0000000000000001e-003  3.2152603689598858e-001
3.6499999999999998e-002 0.0000000000000000e+000 -2.0000000000000000e-003  3.7401194049589631e-001
3.6499999999999998e-002 0.0000000000000000e+000 -1.0000000000000000e-003  4.2079658476293796e-001
3.6999999999999998e-002 0.0000000000000000e+000 -5.0000000000000001e-003  1.9069245912277386e-001
3.6999999999999998e-002 0.0000000000000000e+000 -4.0000000000000001e-003  2.3152820556195977e-001
3.6999999999999998e-002 0.0000000000000000e+000 -3.0000000000000001e-003  2.7744066704045556e-001
3.6999999999999998e-002 0.0000000000000000e+000 -2.0000000000000000e-003  3.2548880522402646e-001
3.6999999999999998e-002 0.0000000000000000e+000 -1.0000000000000000e-003  3.6624468143302003e-001
3.7499999999999999e-002 0.0000000000000000e+000 -5.0000000000000001e-003  1.5462778272416164e-001
3.7499999999999999e-002 0.0000000000000000e+000 -4.0000000000000001e-003  1.9115631945937606e-001
3.7499999999999999e-002 0.0000000000000000e+000 -3.0000000000000001e-003  2.3129442437564426e-001
3.7499999999999999e-002 0.0000000000000000e+000 -2.0000000000000000e-003  2.7329859382520366e-001
3.7499999999999999e-002 0.0000000000000000e+000 -1.0000000000000000e-003  3.0802081067789239e-001
3.7999999999999999e-002 0.0000000000000000e+000 -5.0000000000000001e-003  1.1907185919759333e-001
3.7999999999999999e-002 0.0000000000000000e+000 -4.0000000000000001e-003  1.5063005844834576e-001
3.7999999999999999e-002 0.0000000000000000e+000 -3.0000000000000001e-003  1.8713556294550387e-001
3.7999999999999999e-002 0.0000000000000000e+000 -2.0000000000000000e-003  2.1581746985405550e-001
3.7999999999999999e-002 0.0000000000000000e+000 -1.0000000000000000e-003  2.4334477904310525e-001
3.8500000000000000e-002 0.0000000000000000e+000 -5.0000000000000001e-003  8.6510815190023072e-002
3.8500000000000000e-002 0.0000000000000000e+000 -4.0000000000000001e-003  1.1055508677911408e-001
3.8500000000000000e-002 0.0000000000000000e+000 -3.0000000000000001e-003  1.4282232660691732e-001
3.8500000000000000e-002 0.0000000000000000e+000 -2.0000000000000000e-003  1.6517404628765844e-001
3.8500000000000000e-002 0.0000000000000000e+000 -1.0000000000000000e-003  1.7390778505424548e-001
3.9000000000000000e-002 0.0000000000000000e+000 -5.0000000000000001e-003  5.5314207824406485e-002
3.9000000000000000e-002 0.0000000000000000e+000 -4.0000000000000001e-003  7.1339081358401057e-002
3.9000000000000000e-002 0.0000000000000000e+000 -3.0000000000000001e-003  9.8354715359884590e-002
3.9000000000000000e-002 0.0000000000000000e+000 -2.0000000000000000e-003  1.0746427245516939e-001
3.9000000000000000e-002 0.0000000000000000e+000 -1.0000000000000000e-003  1.0847291966625676e-001
3.9500000000000000e-002 0.0000000000000000e+000 -5.0000000000000001e-003  2.3879228074197841e-002
3.9500000000000000e-002 0.0000000000000000e+000 -4.0000000000000001e-003  3.1982603779236105e-002
3.9500000000000000e-002 0.0000000000000000e+000 -3.0000000000000001e-003  5.4194976981499755e-002
3.9500000000000000e-002 0.0000000000000000e+000 -2.0000000000000000e-003  5.0770433227013301e-002
3.9500000000000000e-002 0.0000000000000000e+000 -1.0000000000000000e-003  4.9331388705984379e-002
4.0000000000000001e-002 0.0000000000000000e+000 -5.0000000000000001e-003  -7.7941240606028157e-003
4.0000000000000001e-002 0.0000000000000000e+000 -4.0000000000000001e-003  -7.5143459583807285e-003
4.0000000000000001e-002 0.0000000000000000e+000 -3.0000000000000001e-003  2.7664318642961917e-003
4.0000000000000001e-002 0.0000000000000000e+000 -2.0000000000000000e-003  -1.3592424764448004e-003
4.0000000000000001e-002 0.0000000000000000e+000 -1.0000000000000000e-003  -6.2897635166294617e-003
