# Supplementary material for: Design of a New 1D Halbach Magnet Array with Good Sinusoidal Magnetic Field by Analyzing the Curved Surface
Source: Sensors (Basel). 2021 Apr 4;21(7):2522. doi: 10.3390/s21072522 (PMC8038479; doi:10.3390/s21072522)
Supplement: Supplementary file 1 [file sensors-21-02522-s001.zip › data/bzmh5.fld]

0.0000000000000000e+000 0.0000000000000000e+000 -5.0000000000000001e-003  1.9828243121427606e-003
0.0000000000000000e+000 0.0000000000000000e+000 -4.0000000000000001e-003  2.0318433544550471e-003
0.0000000000000000e+000 0.0000000000000000e+000 -3.0000000000000001e-003  9.6954433893367813e-004
0.0000000000000000e+000 0.0000000000000000e+000 -2.0000000000000000e-003  2.6720914457648405e-004
0.0000000000000000e+000 0.0000000000000000e+000 -1.0000000000000000e-003  -5.2236131324225618e-004
5.0000000000000001e-004 0.0000000000000000e+000 -5.0000000000000001e-003  -2.1537402459002913e-002
5.0000000000000001e-004 0.0000000000000000e+000 -4.0000000000000001e-003  -2.3494189180923948e-002
5.0000000000000001e-004 0.0000000000000000e+000 -3.0000000000000001e-003  -2.8121720960096495e-002
5.0000000000000001e-004 0.0000000000000000e+000 -2.0000000000000000e-003  -3.1225256016063289e-002
5.0000000000000001e-004 0.0000000000000000e+000 -1.0000000000000000e-003  -3.3987941170292600e-002
1.0000000000000000e-003 0.0000000000000000e+000 -5.0000000000000001e-003  -4.3481268117193481e-002
1.0000000000000000e-003 0.0000000000000000e+000 -4.0000000000000001e-003  -4.8021022585481521e-002
1.0000000000000000e-003 0.0000000000000000e+000 -3.0000000000000001e-003  -5.7412233161218525e-002
1.0000000000000000e-003 0.0000000000000000e+000 -2.0000000000000000e-003  -6.5086571619152336e-002
1.0000000000000000e-003 0.0000000000000000e+000 -1.0000000000000000e-003  -6.8036547216231605e-002
1.5000000000000000e-003 0.0000000000000000e+000 -5.0000000000000001e-003  -6.1435490611242309e-002
1.5000000000000000e-003 0.0000000000000000e+000 -4.0000000000000001e-003  -7.2588879854691216e-002
1.5000000000000000e-003 0.0000000000000000e+000 -3.0000000000000001e-003  -8.5276856832679077e-002
1.5000000000000000e-003 0.0000000000000000e+000 -2.0000000000000000e-003  -9.7315870166835544e-002
1.5000000000000000e-003 0.0000000000000000e+000 -1.0000000000000000e-003  -1.0555736907315505e-001
2.0000000000000000e-003 0.0000000000000000e+000 -5.0000000000000001e-003  -7.9398881156215989e-002
2.0000000000000000e-003 0.0000000000000000e+000 -4.0000000000000001e-003  -9.7223185059278835e-002
2.0000000000000000e-003 0.0000000000000000e+000 -3.0000000000000001e-003  -1.1358977593949456e-001
2.0000000000000000e-003 0.0000000000000000e+000 -2.0000000000000000e-003  -1.2727263887501813e-001
2.0000000000000000e-003 0.0000000000000000e+000 -1.0000000000000000e-003  -1.4078552020252805e-001
2.5000000000000001e-003 0.0000000000000000e+000 -5.0000000000000001e-003  -9.7371439752114541e-002
2.5000000000000001e-003 0.0000000000000000e+000 -4.0000000000000001e-003  -1.2040538187529105e-001
2.5000000000000001e-003 0.0000000000000000e+000 -3.0000000000000001e-003  -1.4265791885876558e-001
2.5000000000000001e-003 0.0000000000000000e+000 -2.0000000000000000e-003  -1.5827142033687361e-001
2.5000000000000001e-003 0.0000000000000000e+000 -1.0000000000000000e-003  -1.7751073369368545e-001
3.0000000000000001e-003 0.0000000000000000e+000 -5.0000000000000001e-003  -1.1885467909371944e-001
3.0000000000000001e-003 0.0000000000000000e+000 -4.0000000000000001e-003  -1.4354025123608116e-001
3.0000000000000001e-003 0.0000000000000000e+000 -3.0000000000000001e-003  -1.7073522827012538e-001
3.0000000000000001e-003 0.0000000000000000e+000 -2.0000000000000000e-003  -1.8963208503292237e-001
3.0000000000000001e-003 0.0000000000000000e+000 -1.0000000000000000e-003  -2.2153459638032910e-001
3.5000000000000001e-003 0.0000000000000000e+000 -5.0000000000000001e-003  -1.4025071471842834e-001
3.5000000000000001e-003 0.0000000000000000e+000 -4.0000000000000001e-003  -1.6624144792146492e-001
3.5000000000000001e-003 0.0000000000000000e+000 -3.0000000000000001e-003  -1.9463329994468548e-001
3.5000000000000001e-003 0.0000000000000000e+000 -2.0000000000000000e-003  -2.2398173162259796e-001
3.5000000000000001e-003 0.0000000000000000e+000 -1.0000000000000000e-003  -2.5603426667901180e-001
4.0000000000000001e-003 0.0000000000000000e+000 -5.0000000000000001e-003  -1.5989778767002061e-001
4.0000000000000001e-003 0.0000000000000000e+000 -4.0000000000000001e-003  -1.8753810958888995e-001
4.0000000000000001e-003 0.0000000000000000e+000 -3.0000000000000001e-003  -2.1757955032794354e-001
4.0000000000000001e-003 0.0000000000000000e+000 -2.0000000000000000e-003  -2.5104971104085649e-001
4.0000000000000001e-003 0.0000000000000000e+000 -1.0000000000000000e-003  -2.9856383251227092e-001
4.5000000000000005e-003 0.0000000000000000e+000 -5.0000000000000001e-003  -1.7963148904371445e-001
4.5000000000000005e-003 0.0000000000000000e+000 -4.0000000000000001e-003  -2.0883836976456385e-001
4.5000000000000005e-003 0.0000000000000000e+000 -3.0000000000000001e-003  -2.4198409129345944e-001
4.5000000000000005e-003 0.0000000000000000e+000 -2.0000000000000000e-003  -2.8625354640781353e-001
4.5000000000000005e-003 0.0000000000000000e+000 -1.0000000000000000e-003  -3.3775133651596656e-001
5.0000000000000001e-003 0.0000000000000000e+000 -5.0000000000000001e-003  -1.9919516888560057e-001
5.0000000000000001e-003 0.0000000000000000e+000 -4.0000000000000001e-003  -2.2923469486052322e-001
5.0000000000000001e-003 0.0000000000000000e+000 -3.0000000000000001e-003  -2.6673767003990917e-001
5.0000000000000001e-003 0.0000000000000000e+000 -2.0000000000000000e-003  -3.1120026024238356e-001
5.0000000000000001e-003 0.0000000000000000e+000 -1.0000000000000000e-003  -3.7936304244762847e-001
5.4999999999999997e-003 0.0000000000000000e+000 -5.0000000000000001e-003  -2.1289348271542463e-001
5.4999999999999997e-003 0.0000000000000000e+000 -4.0000000000000001e-003  -2.4882335170809844e-001
5.4999999999999997e-003 0.0000000000000000e+000 -3.0000000000000001e-003  -2.8931811032426535e-001
5.4999999999999997e-003 0.0000000000000000e+000 -2.0000000000000000e-003  -3.3438429371708406e-001
5.4999999999999997e-003 0.0000000000000000e+000 -1.0000000000000000e-003  -4.0762586621429409e-001
6.0000000000000001e-003 0.0000000000000000e+000 -5.0000000000000001e-003  -2.2515704972293898e-001
6.0000000000000001e-003 0.0000000000000000e+000 -4.0000000000000001e-003  -2.6426560533734289e-001
6.0000000000000001e-003 0.0000000000000000e+000 -3.0000000000000001e-003  -3.0707368291865816e-001
6.0000000000000001e-003 0.0000000000000000e+000 -2.0000000000000000e-003  -3.5908123195332720e-001
6.0000000000000001e-003 0.0000000000000000e+000 -1.0000000000000000e-003  -4.2920793276122332e-001
6.5000000000000006e-003 0.0000000000000000e+000 -5.0000000000000001e-003  -2.3665603348515096e-001
6.5000000000000006e-003 0.0000000000000000e+000 -4.0000000000000001e-003  -2.7698611606797746e-001
6.5000000000000006e-003 0.0000000000000000e+000 -3.0000000000000001e-003  -3.2171056573440526e-001
6.5000000000000006e-003 0.0000000000000000e+000 -2.0000000000000000e-003  -3.7576635909572664e-001
6.5000000000000006e-003 0.0000000000000000e+000 -1.0000000000000000e-003  -4.4689293066333657e-001
7.0000000000000001e-003 0.0000000000000000e+000 -5.0000000000000001e-003  -2.4706906730996278e-001
7.0000000000000001e-003 0.0000000000000000e+000 -4.0000000000000001e-003  -2.8842242668574142e-001
7.0000000000000001e-003 0.0000000000000000e+000 -3.0000000000000001e-003  -3.3424977071308931e-001
7.0000000000000001e-003 0.0000000000000000e+000 -2.0000000000000000e-003  -3.9010943786165969e-001
7.0000000000000001e-003 0.0000000000000000e+000 -1.0000000000000000e-003  -4.6211720137671269e-001
7.4999999999999997e-003 0.0000000000000000e+000 -5.0000000000000001e-003  -2.5597948579600355e-001
7.4999999999999997e-003 0.0000000000000000e+000 -4.0000000000000001e-003  -2.9850848747634662e-001
7.4999999999999997e-003 0.0000000000000000e+000 -3.0000000000000001e-003  -3.4545691784414095e-001
7.4999999999999997e-003 0.0000000000000000e+000 -2.0000000000000000e-003  -4.0227141667218191e-001
7.4999999999999997e-003 0.0000000000000000e+000 -1.0000000000000000e-003  -4.7480380992762833e-001
8.0000000000000002e-003 0.0000000000000000e+000 -5.0000000000000001e-003  -2.6186369071766069e-001
8.0000000000000002e-003 0.0000000000000000e+000 -4.0000000000000001e-003  -3.0683828826931137e-001
8.0000000000000002e-003 0.0000000000000000e+000 -3.0000000000000001e-003  -3.5472438902005299e-001
8.0000000000000002e-003 0.0000000000000000e+000 -2.0000000000000000e-003  -4.1448301528756293e-001
8.0000000000000002e-003 0.0000000000000000e+000 -1.0000000000000000e-003  -4.8645661192300316e-001
8.5000000000000006e-003 0.0000000000000000e+000 -5.0000000000000001e-003  -2.6434141357798563e-001
8.5000000000000006e-003 0.0000000000000000e+000 -4.0000000000000001e-003  -3.1134948582225319e-001
8.5000000000000006e-003 0.0000000000000000e+000 -3.0000000000000001e-003  -3.6277011656799429e-001
8.5000000000000006e-003 0.0000000000000000e+000 -2.0000000000000000e-003  -4.2192898437142679e-001
8.5000000000000006e-003 0.0000000000000000e+000 -1.0000000000000000e-003  -4.9488266483279264e-001
9.0000000000000011e-003 0.0000000000000000e+000 -5.0000000000000001e-003  -2.6591044154068011e-001
9.0000000000000011e-003 0.0000000000000000e+000 -4.0000000000000001e-003  -3.1328526658052908e-001
9.0000000000000011e-003 0.0000000000000000e+000 -3.0000000000000001e-003  -3.6580580397870349e-001
9.0000000000000011e-003 0.0000000000000000e+000 -2.0000000000000000e-003  -4.2629384061722331e-001
9.0000000000000011e-003 0.0000000000000000e+000 -1.0000000000000000e-003  -4.9398496119670560e-001
9.4999999999999998e-003 0.0000000000000000e+000 -5.0000000000000001e-003  -2.6935468516514777e-001
9.4999999999999998e-003 0.0000000000000000e+000 -4.0000000000000001e-003  -3.1410276891835315e-001
9.4999999999999998e-003 0.0000000000000000e+000 -3.0000000000000001e-003  -3.6718693312493800e-001
9.4999999999999998e-003 0.0000000000000000e+000 -2.0000000000000000e-003  -4.2858469984384223e-001
9.4999999999999998e-003 0.0000000000000000e+000 -1.0000000000000000e-003  -4.9522736864396660e-001
1.0000000000000000e-002 0.0000000000000000e+000 -5.0000000000000001e-003  -2.7202645975687251e-001
1.0000000000000000e-002 0.0000000000000000e+000 -4.0000000000000001e-003  -3.1380199283572507e-001
1.0000000000000000e-002 0.0000000000000000e+000 -3.0000000000000001e-003  -3.6744978385072052e-001
1.0000000000000000e-002 0.0000000000000000e+000 -2.0000000000000000e-003  -4.2907098924405168e-001
1.0000000000000000e-002 0.0000000000000000e+000 -1.0000000000000000e-003  -4.9370959291726263e-001
1.0500000000000001e-002 0.0000000000000000e+000 -5.0000000000000001e-003  -2.7392576531585439e-001
1.0500000000000001e-002 0.0000000000000000e+000 -4.0000000000000001e-003  -3.1463686564637244e-001
1.0500000000000001e-002 0.0000000000000000e+000 -3.0000000000000001e-003  -3.6659435615605118e-001
1.0500000000000001e-002 0.0000000000000000e+000 -2.0000000000000000e-003  -4.2775270881785254e-001
1.0500000000000001e-002 0.0000000000000000e+000 -1.0000000000000000e-003  -4.9290907850498300e-001
1.0999999999999999e-002 0.0000000000000000e+000 -5.0000000000000001e-003  -2.7505260184209335e-001
1.0999999999999999e-002 0.0000000000000000e+000 -4.0000000000000001e-003  -3.1598882539328288e-001
1.0999999999999999e-002 0.0000000000000000e+000 -3.0000000000000001e-003  -3.6462065004092992e-001
1.0999999999999999e-002 0.0000000000000000e+000 -2.0000000000000000e-003  -4.2615714334561644e-001
1.0999999999999999e-002 0.0000000000000000e+000 -1.0000000000000000e-003  -4.9540850809287773e-001
1.1500000000000000e-002 0.0000000000000000e+000 -5.0000000000000001e-003  -2.7013475059894204e-001
1.1500000000000000e-002 0.0000000000000000e+000 -4.0000000000000001e-003  -3.1424824445431132e-001
1.1500000000000000e-002 0.0000000000000000e+000 -3.0000000000000001e-003  -3.6144436957407822e-001
1.1500000000000000e-002 0.0000000000000000e+000 -2.0000000000000000e-003  -4.2524428937925296e-001
1.1500000000000000e-002 0.0000000000000000e+000 -1.0000000000000000e-003  -4.9017532659600188e-001
1.2000000000000000e-002 0.0000000000000000e+000 -5.0000000000000001e-003  -2.6427120905928297e-001
1.2000000000000000e-002 0.0000000000000000e+000 -4.0000000000000001e-003  -3.0885695551166586e-001
1.2000000000000000e-002 0.0000000000000000e+000 -3.0000000000000001e-003  -3.5020379465146428e-001
1.2000000000000000e-002 0.0000000000000000e+000 -2.0000000000000000e-003  -4.1841624017353407e-001
1.2000000000000000e-002 0.0000000000000000e+000 -1.0000000000000000e-003  -4.8727541915433381e-001
1.2500000000000001e-002 0.0000000000000000e+000 -5.0000000000000001e-003  -2.5774167113063212e-001
1.2500000000000001e-002 0.0000000000000000e+000 -4.0000000000000001e-003  -2.9928262130432293e-001
1.2500000000000001e-002 0.0000000000000000e+000 -3.0000000000000001e-003  -3.3762787885234008e-001
1.2500000000000001e-002 0.0000000000000000e+000 -2.0000000000000000e-003  -4.0761354772742009e-001
1.2500000000000001e-002 0.0000000000000000e+000 -1.0000000000000000e-003  -4.7801383590233587e-001
1.3000000000000001e-002 0.0000000000000000e+000 -5.0000000000000001e-003  -2.4879757435234132e-001
1.3000000000000001e-002 0.0000000000000000e+000 -4.0000000000000001e-003  -2.8684511601527740e-001
1.3000000000000001e-002 0.0000000000000000e+000 -3.0000000000000001e-003  -3.2457034712076382e-001
1.3000000000000001e-002 0.0000000000000000e+000 -2.0000000000000000e-003  -3.9376202544093059e-001
1.3000000000000001e-002 0.0000000000000000e+000 -1.0000000000000000e-003  -4.6718811321271675e-001
1.3500000000000000e-002 0.0000000000000000e+000 -5.0000000000000001e-003  -2.3630634843209297e-001
1.3500000000000000e-002 0.0000000000000000e+000 -4.0000000000000001e-003  -2.7367945033104352e-001
1.3500000000000000e-002 0.0000000000000000e+000 -3.0000000000000001e-003  -3.1073024167254421e-001
1.3500000000000000e-002 0.0000000000000000e+000 -2.0000000000000000e-003  -3.7659200533068121e-001
1.3500000000000000e-002 0.0000000000000000e+000 -1.0000000000000000e-003  -4.5125501963790798e-001
1.4000000000000000e-002 0.0000000000000000e+000 -5.0000000000000001e-003  -2.2308696211665588e-001
1.4000000000000000e-002 0.0000000000000000e+000 -4.0000000000000001e-003  -2.5978562425162088e-001
1.4000000000000000e-002 0.0000000000000000e+000 -3.0000000000000001e-003  -2.9616197582913617e-001
1.4000000000000000e-002 0.0000000000000000e+000 -2.0000000000000000e-003  -3.5883086272218878e-001
1.4000000000000000e-002 0.0000000000000000e+000 -1.0000000000000000e-003  -4.3129169659508826e-001
1.4500000000000001e-002 0.0000000000000000e+000 -5.0000000000000001e-003  -2.0754820415627839e-001
1.4500000000000001e-002 0.0000000000000000e+000 -4.0000000000000001e-003  -2.4516363777700950e-001
1.4500000000000001e-002 0.0000000000000000e+000 -3.0000000000000001e-003  -2.8086554959053911e-001
1.4500000000000001e-002 0.0000000000000000e+000 -2.0000000000000000e-003  -3.4047859761545335e-001
1.4500000000000001e-002 0.0000000000000000e+000 -1.0000000000000000e-003  -4.1004594953118045e-001
1.4999999999999999e-002 0.0000000000000000e+000 -5.0000000000000001e-003  -1.9134037804457957e-001
1.4999999999999999e-002 0.0000000000000000e+000 -4.0000000000000001e-003  -2.2872313106501585e-001
1.4999999999999999e-002 0.0000000000000000e+000 -3.0000000000000001e-003  -2.6484096295675374e-001
1.4999999999999999e-002 0.0000000000000000e+000 -2.0000000000000000e-003  -3.2153521001047491e-001
1.4999999999999999e-002 0.0000000000000000e+000 -1.0000000000000000e-003  -3.8247946100231017e-001
1.5500000000000000e-002 0.0000000000000000e+000 -5.0000000000000001e-003  -1.7494675833847936e-001
1.5500000000000000e-002 0.0000000000000000e+000 -4.0000000000000001e-003  -2.1096878971768393e-001
1.5500000000000000e-002 0.0000000000000000e+000 -3.0000000000000001e-003  -2.4753689368329398e-001
1.5500000000000000e-002 0.0000000000000000e+000 -2.0000000000000000e-003  -2.9483796035757731e-001
1.5500000000000000e-002 0.0000000000000000e+000 -1.0000000000000000e-003  -3.3943720159843838e-001
1.6000000000000000e-002 0.0000000000000000e+000 -5.0000000000000001e-003  -1.5836734503797781e-001
1.6000000000000000e-002 0.0000000000000000e+000 -4.0000000000000001e-003  -1.9302865477595069e-001
1.6000000000000000e-002 0.0000000000000000e+000 -3.0000000000000001e-003  -2.2805869572780377e-001
1.6000000000000000e-002 0.0000000000000000e+000 -2.0000000000000000e-003  -2.5311216609204668e-001
1.6000000000000000e-002 0.0000000000000000e+000 -1.0000000000000000e-003  -2.9447032156172281e-001
1.6500000000000001e-002 0.0000000000000000e+000 -5.0000000000000001e-003  -1.4160213814307496e-001
1.6500000000000001e-002 0.0000000000000000e+000 -4.0000000000000001e-003  -1.7414902235405152e-001
1.6500000000000001e-002 0.0000000000000000e+000 -3.0000000000000001e-003  -1.9897241788840070e-001
1.6500000000000001e-002 0.0000000000000000e+000 -2.0000000000000000e-003  -2.1938203804033743e-001
1.6500000000000001e-002 0.0000000000000000e+000 -1.0000000000000000e-003  -2.5160606098577099e-001
1.7000000000000001e-002 0.0000000000000000e+000 -5.0000000000000001e-003  -1.2330474837336508e-001
1.7000000000000001e-002 0.0000000000000000e+000 -4.0000000000000001e-003  -1.5358002992717631e-001
1.7000000000000001e-002 0.0000000000000000e+000 -3.0000000000000001e-003  -1.6961843521064440e-001
1.7000000000000001e-002 0.0000000000000000e+000 -2.0000000000000000e-003  -1.8681071022625972e-001
1.7000000000000001e-002 0.0000000000000000e+000 -1.0000000000000000e-003  -2.1411449905227933e-001
1.7500000000000002e-002 0.0000000000000000e+000 -5.0000000000000001e-003  -1.0429000100367972e-001
1.7500000000000002e-002 0.0000000000000000e+000 -4.0000000000000001e-003  -1.2568129120514254e-001
1.7500000000000002e-002 0.0000000000000000e+000 -3.0000000000000001e-003  -1.4025762690841134e-001
1.7500000000000002e-002 0.0000000000000000e+000 -2.0000000000000000e-003  -1.5527694811085488e-001
1.7500000000000002e-002 0.0000000000000000e+000 -1.0000000000000000e-003  -1.8051022961663502e-001
1.8000000000000002e-002 0.0000000000000000e+000 -5.0000000000000001e-003  -8.6893543442898055e-002
1.8000000000000002e-002 0.0000000000000000e+000 -4.0000000000000001e-003  -9.7659630875047823e-002
1.8000000000000002e-002 0.0000000000000000e+000 -3.0000000000000001e-003  -1.1161263363312147e-001
1.8000000000000002e-002 0.0000000000000000e+000 -2.0000000000000000e-003  -1.2593782369947634e-001
1.8000000000000002e-002 0.0000000000000000e+000 -1.0000000000000000e-003  -1.4250055980678042e-001
1.8499999999999999e-002 0.0000000000000000e+000 -5.0000000000000001e-003  -6.4991718090651851e-002
1.8499999999999999e-002 0.0000000000000000e+000 -4.0000000000000001e-003  -7.0848110525566166e-002
1.8499999999999999e-002 0.0000000000000000e+000 -3.0000000000000001e-003  -8.4936356577946251e-002
1.8499999999999999e-002 0.0000000000000000e+000 -2.0000000000000000e-003  -9.6020359798502777e-002
1.8499999999999999e-002 0.0000000000000000e+000 -1.0000000000000000e-003  -1.0300758903877452e-001
1.9000000000000000e-002 0.0000000000000000e+000 -5.0000000000000001e-003  -4.4205495459997211e-002
1.9000000000000000e-002 0.0000000000000000e+000 -4.0000000000000001e-003  -4.5315464960347399e-002
1.9000000000000000e-002 0.0000000000000000e+000 -3.0000000000000001e-003  -5.7682048194969249e-002
1.9000000000000000e-002 0.0000000000000000e+000 -2.0000000000000000e-003  -6.4748810190614792e-002
1.9000000000000000e-002 0.0000000000000000e+000 -1.0000000000000000e-003  -7.0711011693664685e-002
1.9500000000000000e-002 0.0000000000000000e+000 -5.0000000000000001e-003  -2.3361323952923941e-002
1.9500000000000000e-002 0.0000000000000000e+000 -4.0000000000000001e-003  -2.1571989354467976e-002
1.9500000000000000e-002 0.0000000000000000e+000 -3.0000000000000001e-003  -2.8250213663466885e-002
1.9500000000000000e-002 0.0000000000000000e+000 -2.0000000000000000e-003  -3.2444412766670233e-002
1.9500000000000000e-002 0.0000000000000000e+000 -1.0000000000000000e-003  -3.6200549872484333e-002
2.0000000000000000e-002 0.0000000000000000e+000 -5.0000000000000001e-003  -2.2854852205620342e-003
2.0000000000000000e-002 0.0000000000000000e+000 -4.0000000000000001e-003  9.0341822864970747e-004
2.0000000000000000e-002 0.0000000000000000e+000 -3.0000000000000001e-003  1.2237365622920493e-003
2.0000000000000000e-002 0.0000000000000000e+000 -2.0000000000000000e-003  9.4006957071667355e-005
2.0000000000000000e-002 0.0000000000000000e+000 -1.0000000000000000e-003  6.6735232421677188e-004
2.0500000000000001e-002 0.0000000000000000e+000 -5.0000000000000001e-003  1.8838398703289246e-002
2.0500000000000001e-002 0.0000000000000000e+000 -4.0000000000000001e-003  2.3083186032604446e-002
2.0500000000000001e-002 0.0000000000000000e+000 -3.0000000000000001e-003  2.7820811132079910e-002
2.0500000000000001e-002 0.0000000000000000e+000 -2.0000000000000000e-003  3.2240697666540176e-002
2.0500000000000001e-002 0.0000000000000000e+000 -1.0000000000000000e-003  3.6414326455668569e-002
2.1000000000000001e-002 0.0000000000000000e+000 -5.0000000000000001e-003  3.9938380656684598e-002
2.1000000000000001e-002 0.0000000000000000e+000 -4.0000000000000001e-003  4.4967314057396242e-002
2.1000000000000001e-002 0.0000000000000000e+000 -3.0000000000000001e-003  5.3171906849369996e-002
2.1000000000000001e-002 0.0000000000000000e+000 -2.0000000000000000e-003  6.3882257536533288e-002
2.1000000000000001e-002 0.0000000000000000e+000 -1.0000000000000000e-003  7.2625527610957710e-002
2.1500000000000002e-002 0.0000000000000000e+000 -5.0000000000000001e-003  6.1002623152053279e-002
2.1500000000000002e-002 0.0000000000000000e+000 -4.0000000000000001e-003  6.7707854956485736e-002
2.1500000000000002e-002 0.0000000000000000e+000 -3.0000000000000001e-003  7.9345084692400897e-002
2.1500000000000002e-002 0.0000000000000000e+000 -2.0000000000000000e-003  9.4999428388753165e-002
2.1500000000000002e-002 0.0000000000000000e+000 -1.0000000000000000e-003  1.1049641188148469e-001
2.1999999999999999e-002 0.0000000000000000e+000 -5.0000000000000001e-003  7.8367312976230272e-002
2.1999999999999999e-002 0.0000000000000000e+000 -4.0000000000000001e-003  9.3886084791079141e-002
2.1999999999999999e-002 0.0000000000000000e+000 -3.0000000000000001e-003  1.0854217906481084e-001
2.1999999999999999e-002 0.0000000000000000e+000 -2.0000000000000000e-003  1.2745712590142888e-001
2.1999999999999999e-002 0.0000000000000000e+000 -1.0000000000000000e-003  1.4728255459990999e-001
2.2499999999999999e-002 0.0000000000000000e+000 -5.0000000000000001e-003  9.5610578197835472e-002
2.2499999999999999e-002 0.0000000000000000e+000 -4.0000000000000001e-003  1.2170203934832470e-001
2.2499999999999999e-002 0.0000000000000000e+000 -3.0000000000000001e-003  1.3924436180373961e-001
2.2499999999999999e-002 0.0000000000000000e+000 -2.0000000000000000e-003  1.5914280852276003e-001
2.2499999999999999e-002 0.0000000000000000e+000 -1.0000000000000000e-003  1.8059524052054138e-001
2.3000000000000000e-002 0.0000000000000000e+000 -5.0000000000000001e-003  1.1366844740676903e-001
2.3000000000000000e-002 0.0000000000000000e+000 -4.0000000000000001e-003  1.4888245434226605e-001
2.3000000000000000e-002 0.0000000000000000e+000 -3.0000000000000001e-003  1.7509988237557680e-001
2.3000000000000000e-002 0.0000000000000000e+000 -2.0000000000000000e-003  1.9562673239601916e-001
2.3000000000000000e-002 0.0000000000000000e+000 -1.0000000000000000e-003  2.1674923631075285e-001
2.3500000000000000e-002 0.0000000000000000e+000 -5.0000000000000001e-003  1.3660921561465847e-001
2.3500000000000000e-002 0.0000000000000000e+000 -4.0000000000000001e-003  1.6930375613284049e-001
2.3500000000000000e-002 0.0000000000000000e+000 -3.0000000000000001e-003  2.0018185932868920e-001
2.3500000000000000e-002 0.0000000000000000e+000 -2.0000000000000000e-003  2.2955594905389681e-001
2.3500000000000000e-002 0.0000000000000000e+000 -1.0000000000000000e-003  2.5620653392842313e-001
2.4000000000000000e-002 0.0000000000000000e+000 -5.0000000000000001e-003  1.5694868323709679e-001
2.4000000000000000e-002 0.0000000000000000e+000 -4.0000000000000001e-003  1.8921532231121480e-001
2.4000000000000000e-002 0.0000000000000000e+000 -3.0000000000000001e-003  2.2347016477810974e-001
2.4000000000000000e-002 0.0000000000000000e+000 -2.0000000000000000e-003  2.5630393829084203e-001
2.4000000000000000e-002 0.0000000000000000e+000 -1.0000000000000000e-003  2.9400505348973205e-001
2.4500000000000001e-002 0.0000000000000000e+000 -5.0000000000000001e-003  1.7503537231914632e-001
2.4500000000000001e-002 0.0000000000000000e+000 -4.0000000000000001e-003  2.0895639871919000e-001
2.4500000000000001e-002 0.0000000000000000e+000 -3.0000000000000001e-003  2.4616579009885167e-001
2.4500000000000001e-002 0.0000000000000000e+000 -2.0000000000000000e-003  2.8510173742994877e-001
2.4500000000000001e-002 0.0000000000000000e+000 -1.0000000000000000e-003  3.3423309581161059e-001
2.5000000000000001e-002 0.0000000000000000e+000 -5.0000000000000001e-003  1.9260732875509329e-001
2.5000000000000001e-002 0.0000000000000000e+000 -4.0000000000000001e-003  2.2814467465795030e-001
2.5000000000000001e-002 0.0000000000000000e+000 -3.0000000000000001e-003  2.6869892327677847e-001
2.5000000000000001e-002 0.0000000000000000e+000 -2.0000000000000000e-003  3.1801820476863846e-001
2.5000000000000001e-002 0.0000000000000000e+000 -1.0000000000000000e-003  3.7128374013264964e-001
2.5500000000000002e-002 0.0000000000000000e+000 -5.0000000000000001e-003  2.0926861269965319e-001
2.5500000000000002e-002 0.0000000000000000e+000 -4.0000000000000001e-003  2.4562251367384877e-001
2.5500000000000002e-002 0.0000000000000000e+000 -3.0000000000000001e-003  2.9042665491765396e-001
2.5500000000000002e-002 0.0000000000000000e+000 -2.0000000000000000e-003  3.4748527880187430e-001
2.5500000000000002e-002 0.0000000000000000e+000 -1.0000000000000000e-003  4.0515698645284859e-001
2.6000000000000002e-002 0.0000000000000000e+000 -5.0000000000000001e-003  2.2289588621966788e-001
2.6000000000000002e-002 0.0000000000000000e+000 -4.0000000000000001e-003  2.5979556583922631e-001
2.6000000000000002e-002 0.0000000000000000e+000 -3.0000000000000001e-003  3.0386510712880788e-001
2.6000000000000002e-002 0.0000000000000000e+000 -2.0000000000000000e-003  3.6231139745467805e-001
2.6000000000000002e-002 0.0000000000000000e+000 -1.0000000000000000e-003  4.2782455729717261e-001
2.6499999999999999e-002 0.0000000000000000e+000 -5.0000000000000001e-003  2.3491728001805381e-001
2.6499999999999999e-002 0.0000000000000000e+000 -4.0000000000000001e-003  2.7322302410167110e-001
2.6499999999999999e-002 0.0000000000000000e+000 -3.0000000000000001e-003  3.1633739818349932e-001
2.6499999999999999e-002 0.0000000000000000e+000 -2.0000000000000000e-003  3.7622290025558752e-001
2.6499999999999999e-002 0.0000000000000000e+000 -1.0000000000000000e-003  4.4440518709637805e-001
2.7000000000000000e-002 0.0000000000000000e+000 -5.0000000000000001e-003  2.4506514588921680e-001
2.7000000000000000e-002 0.0000000000000000e+000 -4.0000000000000001e-003  2.8590488846118378e-001
2.7000000000000000e-002 0.0000000000000000e+000 -3.0000000000000001e-003  3.2784352808172906e-001
2.7000000000000000e-002 0.0000000000000000e+000 -2.0000000000000000e-003  3.8915906235731357e-001
2.7000000000000000e-002 0.0000000000000000e+000 -1.0000000000000000e-003  4.5940115582389718e-001
2.7500000000000000e-002 0.0000000000000000e+000 -5.0000000000000001e-003  2.5422969495375614e-001
2.7500000000000000e-002 0.0000000000000000e+000 -4.0000000000000001e-003  2.9772192758681904e-001
2.7500000000000000e-002 0.0000000000000000e+000 -3.0000000000000001e-003  3.3838349682349644e-001
2.7500000000000000e-002 0.0000000000000000e+000 -2.0000000000000000e-003  4.0111988375985613e-001
2.7500000000000000e-002 0.0000000000000000e+000 -1.0000000000000000e-003  4.7292145770389343e-001
2.8000000000000001e-002 0.0000000000000000e+000 -5.0000000000000001e-003  2.6241092721167186e-001
2.8000000000000001e-002 0.0000000000000000e+000 -4.0000000000000001e-003  3.0586393480950025e-001
2.8000000000000001e-002 0.0000000000000000e+000 -3.0000000000000001e-003  3.4861916111027536e-001
2.8000000000000001e-002 0.0000000000000000e+000 -2.0000000000000000e-003  4.1222631887623717e-001
2.8000000000000001e-002 0.0000000000000000e+000 -1.0000000000000000e-003  4.8271774606498541e-001
2.8500000000000001e-002 0.0000000000000000e+000 -5.0000000000000001e-003  2.6852871360039515e-001
2.8500000000000001e-002 0.0000000000000000e+000 -4.0000000000000001e-003  3.1302262522555785e-001
2.8500000000000001e-002 0.0000000000000000e+000 -3.0000000000000001e-003  3.5961002240635342e-001
2.8500000000000001e-002 0.0000000000000000e+000 -2.0000000000000000e-003  4.2200138313537094e-001
2.8500000000000001e-002 0.0000000000000000e+000 -1.0000000000000000e-003  4.9306006593999063e-001
2.9000000000000001e-002 0.0000000000000000e+000 -5.0000000000000001e-003  2.7203264664203303e-001
2.9000000000000001e-002 0.0000000000000000e+000 -4.0000000000000001e-003  3.1743127517982234e-001
2.9000000000000001e-002 0.0000000000000000e+000 -3.0000000000000001e-003  3.6690970930854466e-001
2.9000000000000001e-002 0.0000000000000000e+000 -2.0000000000000000e-003  4.2757128010177653e-001
2.9000000000000001e-002 0.0000000000000000e+000 -1.0000000000000000e-003  4.9045888070667332e-001
2.9500000000000002e-002 0.0000000000000000e+000 -5.0000000000000001e-003  2.7215496072661371e-001
2.9500000000000002e-002 0.0000000000000000e+000 -4.0000000000000001e-003  3.1838550429717882e-001
2.9500000000000002e-002 0.0000000000000000e+000 -3.0000000000000001e-003  3.6765725111696917e-001
2.9500000000000002e-002 0.0000000000000000e+000 -2.0000000000000000e-003  4.2855351397200853e-001
2.9500000000000002e-002 0.0000000000000000e+000 -1.0000000000000000e-003  4.9838419672280893e-001
2.9999999999999999e-002 0.0000000000000000e+000 -5.0000000000000001e-003  2.7185193183533796e-001
2.9999999999999999e-002 0.0000000000000000e+000 -4.0000000000000001e-003  3.1891439043867925e-001
2.9999999999999999e-002 0.0000000000000000e+000 -3.0000000000000001e-003  3.6657314024898985e-001
2.9999999999999999e-002 0.0000000000000000e+000 -2.0000000000000000e-003  4.2703537767665178e-001
2.9999999999999999e-002 0.0000000000000000e+000 -1.0000000000000000e-003  4.9383366559823072e-001
3.0499999999999999e-002 0.0000000000000000e+000 -5.0000000000000001e-003  2.7112355996820647e-001
3.0499999999999999e-002 0.0000000000000000e+000 -4.0000000000000001e-003  3.1824909311206900e-001
3.0499999999999999e-002 0.0000000000000000e+000 -3.0000000000000001e-003  3.6443687326027219e-001
3.0499999999999999e-002 0.0000000000000000e+000 -2.0000000000000000e-003  4.2419299336675026e-001
3.0499999999999999e-002 0.0000000000000000e+000 -1.0000000000000000e-003  4.9257492179544149e-001
3.1000000000000000e-002 0.0000000000000000e+000 -5.0000000000000001e-003  2.6996984512521882e-001
3.1000000000000000e-002 0.0000000000000000e+000 -4.0000000000000001e-003  3.1473075200901635e-001
3.1000000000000000e-002 0.0000000000000000e+000 -3.0000000000000001e-003  3.6124845015081680e-001
3.1000000000000000e-002 0.0000000000000000e+000 -2.0000000000000000e-003  4.2024557559715792e-001
3.1000000000000000e-002 0.0000000000000000e+000 -1.0000000000000000e-003  4.8934854069344974e-001
3.1500000000000000e-002 0.0000000000000000e+000 -5.0000000000000001e-003  2.6831291605846014e-001
3.1500000000000000e-002 0.0000000000000000e+000 -4.0000000000000001e-003  3.1016025478522558e-001
3.1500000000000000e-002 0.0000000000000000e+000 -3.0000000000000001e-003  3.5700787092062314e-001
3.1500000000000000e-002 0.0000000000000000e+000 -2.0000000000000000e-003  4.1519312436787509e-001
3.1500000000000000e-002 0.0000000000000000e+000 -1.0000000000000000e-003  4.8501712613176678e-001
3.2000000000000001e-002 0.0000000000000000e+000 -5.0000000000000001e-003  2.6236034472033426e-001
3.2000000000000001e-002 0.0000000000000000e+000 -4.0000000000000001e-003  3.0453760144069669e-001
3.2000000000000001e-002 0.0000000000000000e+000 -3.0000000000000001e-003  3.5171513556969125e-001
3.2000000000000001e-002 0.0000000000000000e+000 -2.0000000000000000e-003  4.0903563967890116e-001
3.2000000000000001e-002 0.0000000000000000e+000 -1.0000000000000000e-003  4.8268000029571378e-001
3.2500000000000001e-002 0.0000000000000000e+000 -5.0000000000000001e-003  2.5535561726147032e-001
3.2500000000000001e-002 0.0000000000000000e+000 -4.0000000000000001e-003  2.9786279197542981e-001
3.2500000000000001e-002 0.0000000000000000e+000 -3.0000000000000001e-003  3.4537024409802136e-001
3.2500000000000001e-002 0.0000000000000000e+000 -2.0000000000000000e-003  4.0211302930855952e-001
3.2500000000000001e-002 0.0000000000000000e+000 -1.0000000000000000e-003  4.8292706423616433e-001
3.3000000000000002e-002 0.0000000000000000e+000 -5.0000000000000001e-003  2.4693366612526060e-001
3.3000000000000002e-002 0.0000000000000000e+000 -4.0000000000000001e-003  2.8866646938059531e-001
3.3000000000000002e-002 0.0000000000000000e+000 -3.0000000000000001e-003  3.3467738202884817e-001
3.3000000000000002e-002 0.0000000000000000e+000 -2.0000000000000000e-003  3.9193565868852104e-001
3.3000000000000002e-002 0.0000000000000000e+000 -1.0000000000000000e-003  4.6688180803754420e-001
3.3500000000000002e-002 0.0000000000000000e+000 -5.0000000000000001e-003  2.3630832852675276e-001
3.3500000000000002e-002 0.0000000000000000e+000 -4.0000000000000001e-003  2.7591186657153943e-001
3.3500000000000002e-002 0.0000000000000000e+000 -3.0000000000000001e-003  3.1880348085188198e-001
3.3500000000000002e-002 0.0000000000000000e+000 -2.0000000000000000e-003  3.7448622046166546e-001
3.3500000000000002e-002 0.0000000000000000e+000 -1.0000000000000000e-003  4.5295906183967416e-001
3.4000000000000002e-002 0.0000000000000000e+000 -5.0000000000000001e-003  2.2298088758402740e-001
3.4000000000000002e-002 0.0000000000000000e+000 -4.0000000000000001e-003  2.6066259438335798e-001
3.4000000000000002e-002 0.0000000000000000e+000 -3.0000000000000001e-003  3.0173964551706350e-001
3.4000000000000002e-002 0.0000000000000000e+000 -2.0000000000000000e-003  3.5691916392663581e-001
3.4000000000000002e-002 0.0000000000000000e+000 -1.0000000000000000e-003  4.3301908567689240e-001
3.4500000000000003e-002 0.0000000000000000e+000 -5.0000000000000001e-003  2.0743005794200786e-001
3.4500000000000003e-002 0.0000000000000000e+000 -4.0000000000000001e-003  2.4513740910652512e-001
3.4500000000000003e-002 0.0000000000000000e+000 -3.0000000000000001e-003  2.8443825783287213e-001
3.4500000000000003e-002 0.0000000000000000e+000 -2.0000000000000000e-003  3.3836972251237829e-001
3.4500000000000003e-002 0.0000000000000000e+000 -1.0000000000000000e-003  4.0925215125186065e-001
3.5000000000000003e-002 0.0000000000000000e+000 -5.0000000000000001e-003  1.9145250955220092e-001
3.5000000000000003e-002 0.0000000000000000e+000 -4.0000000000000001e-003  2.2961146570898192e-001
3.5000000000000003e-002 0.0000000000000000e+000 -3.0000000000000001e-003  2.6057689914642063e-001
3.5000000000000003e-002 0.0000000000000000e+000 -2.0000000000000000e-003  3.1080403029873654e-001
3.5000000000000003e-002 0.0000000000000000e+000 -1.0000000000000000e-003  3.7381472824198386e-001
3.5500000000000004e-002 0.0000000000000000e+000 -5.0000000000000001e-003  1.7618126588428515e-001
3.5500000000000004e-002 0.0000000000000000e+000 -4.0000000000000001e-003  2.1358426397040300e-001
3.5500000000000004e-002 0.0000000000000000e+000 -3.0000000000000001e-003  2.3831434200115253e-001
3.5500000000000004e-002 0.0000000000000000e+000 -2.0000000000000000e-003  2.7974810272171075e-001
3.5500000000000004e-002 0.0000000000000000e+000 -1.0000000000000000e-003  3.4826970580152627e-001
3.6000000000000004e-002 0.0000000000000000e+000 -5.0000000000000001e-003  1.6061959459169575e-001
3.6000000000000004e-002 0.0000000000000000e+000 -4.0000000000000001e-003  1.9433956956009585e-001
3.6000000000000004e-002 0.0000000000000000e+000 -3.0000000000000001e-003  2.1583811712764939e-001
3.6000000000000004e-002 0.0000000000000000e+000 -2.0000000000000000e-003  2.4608957441369728e-001
3.6000000000000004e-002 0.0000000000000000e+000 -1.0000000000000000e-003  3.0493368566918949e-001
3.6499999999999998e-002 0.0000000000000000e+000 -5.0000000000000001e-003  1.4317068144332057e-001
3.6499999999999998e-002 0.0000000000000000e+000 -4.0000000000000001e-003  1.7234551651944061e-001
3.6499999999999998e-002 0.0000000000000000e+000 -3.0000000000000001e-003  1.9403225257433587e-001
3.6499999999999998e-002 0.0000000000000000e+000 -2.0000000000000000e-003  2.1354016797019845e-001
3.6499999999999998e-002 0.0000000000000000e+000 -1.0000000000000000e-003  2.5606458996653103e-001
3.6999999999999998e-002 0.0000000000000000e+000 -5.0000000000000001e-003  1.2357749005507948e-001
3.6999999999999998e-002 0.0000000000000000e+000 -4.0000000000000001e-003  1.4793724456529517e-001
3.6999999999999998e-002 0.0000000000000000e+000 -3.0000000000000001e-003  1.6729697148698044e-001
3.6999999999999998e-002 0.0000000000000000e+000 -2.0000000000000000e-003  1.8592705994863154e-001
3.6999999999999998e-002 0.0000000000000000e+000 -1.0000000000000000e-003  2.1260560256313096e-001
3.7499999999999999e-002 0.0000000000000000e+000 -5.0000000000000001e-003  1.0244027192195167e-001
3.7499999999999999e-002 0.0000000000000000e+000 -4.0000000000000001e-003  1.1955110602088331e-001
3.7499999999999999e-002 0.0000000000000000e+000 -3.0000000000000001e-003  1.3661357751745670e-001
3.7499999999999999e-002 0.0000000000000000e+000 -2.0000000000000000e-003  1.5579474043910330e-001
3.7499999999999999e-002 0.0000000000000000e+000 -1.0000000000000000e-003  1.7344588858484897e-001
3.7999999999999999e-002 0.0000000000000000e+000 -5.0000000000000001e-003  8.2434235040249590e-002
3.7999999999999999e-002 0.0000000000000000e+000 -4.0000000000000001e-003  9.2375645940628248e-002
3.7999999999999999e-002 0.0000000000000000e+000 -3.0000000000000001e-003  1.0572531621138437e-001
3.7999999999999999e-002 0.0000000000000000e+000 -2.0000000000000000e-003  1.2230824816410717e-001
3.7999999999999999e-002 0.0000000000000000e+000 -1.0000000000000000e-003  1.3948645574679133e-001
3.8500000000000000e-002 0.0000000000000000e+000 -5.0000000000000001e-003  6.1576897384522641e-002
3.8500000000000000e-002 0.0000000000000000e+000 -4.0000000000000001e-003  6.7514838681559788e-002
3.8500000000000000e-002 0.0000000000000000e+000 -3.0000000000000001e-003  7.6614664203370833e-002
3.8500000000000000e-002 0.0000000000000000e+000 -2.0000000000000000e-003  8.7856567997955479e-002
3.8500000000000000e-002 0.0000000000000000e+000 -1.0000000000000000e-003  1.0402139127179641e-001
3.9000000000000000e-002 0.0000000000000000e+000 -5.0000000000000001e-003  4.0659742877785690e-002
3.9000000000000000e-002 0.0000000000000000e+000 -4.0000000000000001e-003  4.4151868936198185e-002
3.9000000000000000e-002 0.0000000000000000e+000 -3.0000000000000001e-003  5.0001080929631313e-002
3.9000000000000000e-002 0.0000000000000000e+000 -2.0000000000000000e-003  5.6737111171821286e-002
3.9000000000000000e-002 0.0000000000000000e+000 -1.0000000000000000e-003  6.7288099613381294e-002
3.9500000000000000e-002 0.0000000000000000e+000 -5.0000000000000001e-003  1.9971492173193980e-002
3.9500000000000000e-002 0.0000000000000000e+000 -4.0000000000000001e-003  2.1222204183816686e-002
3.9500000000000000e-002 0.0000000000000000e+000 -3.0000000000000001e-003  2.4631953589278478e-002
3.9500000000000000e-002 0.0000000000000000e+000 -2.0000000000000000e-003  2.8367564254226381e-002
3.9500000000000000e-002 0.0000000000000000e+000 -1.0000000000000000e-003  3.2742986845979614e-002
4.0000000000000001e-002 0.0000000000000000e+000 -5.0000000000000001e-003  -4.8785472925244253e-004
4.0000000000000001e-002 0.0000000000000000e+000 -4.0000000000000001e-003  -1.2741555755846437e-003
4.0000000000000001e-002 0.0000000000000000e+000 -3.0000000000000001e-003  -3.0386875809418638e-004
4.0000000000000001e-002 0.0000000000000000e+000 -2.0000000000000000e-003  -6.2386657155856203e-005
4.0000000000000001e-002 0.0000000000000000e+000 -1.0000000000000000e-003  -5.6397433819004375e-004
