# Supplementary material for: Design of a New 1D Halbach Magnet Array with Good Sinusoidal Magnetic Field by Analyzing the Curved Surface
Source: Sensors (Basel). 2021 Apr 4;21(7):2522. doi: 10.3390/s21072522 (PMC8038479; doi:10.3390/s21072522)
Supplement: Supplementary file 1 [file sensors-21-02522-s001.zip › data/createFit.m]

function [fitresult, gof] = createFit(xxx, zh3)
%CREATEFIT(XXX,ZH3)
%  Create a fit.
%
%  Data for 'untitled fit 1' fit:
%      X Input : xxx
%      Y Output: zh3
%  Output:
%      fitresult : a fit object representing the fit.
%      gof : structure with goodness-of fit info.
%
%  See also FIT, CFIT, SFIT.

%  Auto-generated by MATLAB on 29-Dec-2020 10:55:40


%% Fit: 'untitled fit 1'.
[xData, yData] = prepareCurveData( xxx, zh3 );

% Set up fittype and options.
ft = fittype( 'poly4' );

% Fit model to data.
[fitresult, gof] = fit( xData, yData, ft );

% Plot fit with data.
figure( 'Name', 'untitled fit 1' );
h = plot( fitresult, xData, yData );
legend( h, 'zh3 vs. xxx', 'untitled fit 1', 'Location', 'NorthEast', 'Interpreter', 'none' );
% Label axes
xlabel( 'xxx', 'Interpreter', 'none' );
ylabel( 'zh3', 'Interpreter', 'none' );
grid on
