# Supplementary material for: Design of a New 1D Halbach Magnet Array with Good Sinusoidal Magnetic Field by Analyzing the Curved Surface
Source: Sensors (Basel). 2021 Apr 4;21(7):2522. doi: 10.3390/s21072522 (PMC8038479; doi:10.3390/s21072522)
Supplement: Supplementary file 1 [file sensors-21-02522-s001.zip › data/figure01.m]

% figure 1
clear
clc
tm=0.01;
t=0.02;
tn=t-tm;

u0=1.0;% 4*pi*1e-7;
Br=1.2;

mt=0.01;
mb=0;

x=0:0.001:2*t;

mx=x-x;
my=x-x;
mz=x-x;
z=-0.002;

w=pi/t;
mz1=zeros(0);
for k=1:2:25
    ak=4.0/k/pi*cos(k*pi*tm/2/t)*sin(k*pi/2);
    bk=-4.0/k/pi*sin(k*pi*tm/2/t)*sin(k*pi/2);        
    lmd=k*w;    
    k3=Br/2.0/u0/lmd*(exp(-lmd*mt)-exp(-lmd*mb))*(bk-ak);
    
    mx=mx+u0*k3*exp(lmd*z)*(-k*w)*cos(k*w*x);
    mz=mz+u0*k3*exp(lmd*z)*(-lmd)*sin(k*w*x);
end

mx1=x-x;
mz1=x-x;
for k=1
    ak=4.0/k/pi*cos(k*pi*tm/2/t)*sin(k*pi/2);
    bk=-4.0/k/pi*sin(k*pi*tm/2/t)*sin(k*pi/2);        
    lmd=k*w;    
    k3=Br/2.0/u0/lmd*(exp(-lmd*mt)-exp(-lmd*mb))*(bk-ak);
    
    mx1=u0*k3*exp(lmd*z)*(-k*w)*cos(k*w*x);
    mz1=u0*k3*exp(lmd*z)*(-lmd)*sin(k*w*x);    
end

plot(x,mz,'b-',x,mz1,'ms-',x,mx,'k-',x,mx1,'ro-')
xlabel('x(m)')
ylabel('B(T)')
legend('Bx(FEM)','Bx(first harmonic)','Bz(FEM)','Bz(first harmonic)')
