# Supplementary material for: Design of a New 1D Halbach Magnet Array with Good Sinusoidal Magnetic Field by Analyzing the Curved Surface
Source: Sensors (Basel). 2021 Apr 4;21(7):2522. doi: 10.3390/s21072522 (PMC8038479; doi:10.3390/s21072522)
Supplement: Supplementary file 1 [file sensors-21-02522-s001.zip › data/func_p10.m]

function y=func_p10(x)
% amplitude of the first harmonic is -0.625071852259411
z=-0.002;
n1=5;
n2=n1;

p=0.01;
t=p*2;

u0=1.0;% 4*pi*1e-7;
Br=1.2;
 
nk=25;

xs=0:0.0005:t;

w=pi/t;

d1=p/2/n1;
d2=p/2/n2;
 
mxt=zeros(0);
for i=1:1:n1
    mxt(i)=0.01;
end

mzt=zeros(0);
for i=1:1:n2
    mzt(i)=0.01;
end

mx1=xs-xs;
mz1=xs-xs;
mx2=xs-xs;
mz2=xs-xs;

for k=1:2:nk
    for i=1:1:n1
    aki=8.0/k/pi*sin(k*w*(p+(2*i-1)*d1)/2)*sin(k*w*d1/2)*sin(k*pi/2);
    lmd=k*w;
    k3x=Br/2.0/u0/lmd*(exp(-lmd*mxt(i))-exp(-lmd*x(i)))*(-aki);
    
    mx1=mx1+u0*k3x*exp(lmd*z)*(-k*w)*cos(k*w*xs);
    mz1=mz1+u0*k3x*exp(lmd*z)*(-lmd)*sin(k*w*xs);
    end
    for i=1:1:n2
    bki=-8.0/k/pi*cos(k*w*(p-(2*i-1)*d2)/2)*sin(k*w*d2/2)*sin(k*pi/2);
    lmd=k*w;
    k3=Br/2.0/u0/lmd*(exp(-lmd*mzt(i))-exp(-lmd*x(i)))*(bki);    
    mx2=mx2+u0*k3*exp(lmd*z)*(-k*w)*cos(k*w*xs);
    mz2=mz2+u0*k3*exp(lmd*z)*(-lmd)*sin(k*w*xs);
    end
end
 
mxx=mx1+mx2;
mzz=mz1+mz2;

bzz=-0.625071852259411*sin(w*xs);
bzrz=0;
bzrz1=0;
for i=1:1:length(xs)
    bzrz=abs(mzz(i)-bzz(i))+bzrz; 
    bzrz1=abs(bzz(i))+bzrz1; 
end
y=bzrz/bzrz1
